# Supplementary material for: 6-Chloro-3-phenethyl-2-thioxo-2,3-di­hydro­quinazolin-4(1H)-one
Source: Acta Crystallogr Sect E Struct Rep Online. 2010 Mar 27;66(Pt 4):o950. doi: 10.1107/S1600536810010330 (PMC2984037; doi:10.1107/S1600536810010330)
Supplement: Supplementary file 1 [file e-66-0o950-sup1.cif]

##############################################################################
###                                                                        ###
###        Electronic paper (Acta Crystallographica Section E)             ###
###                                                                        ###
##############################################################################
#                                                                            #
# This CIF contains the data in a paper accepted for publication in Acta     #
# Crystallographica Section E. It conforms to the requirements of Notes      #
# for Authors for Section E, and has been peer reviewed under the auspices   #
# of the IUCr Commission on Journals.                                        #
#                                                                            #
# Full details of the Crystallographic Information File format               #
# are given in the paper "The Crystallographic Information File (CIF):       #
# a New Standard Archive File for Crystallography" by S. R. Hall, F. H.      #
# Allen and I. D. Brown [Acta Cryst. (1991), A47, 655-685].                  #
#                                                                            #
# The current version of the core CIF dictionary is obtainable from          #
# ftp://ftp.iucr.org/pub/cif_core.dic. The current version number is 2.4.    #
#                                                                            #
# Software is freely available for graphical display of the structure(s) in  #
# this CIF.  For information consult the CIF home page http://www.iucr.org/  #
# cif/home.html                                                              #
#                                                                            #
# This file may be used for bona fide research purposes within the           #
# scientific community so long as proper attribution is given to the journal # 
# article from which it was obtained.                                        #
#                                                                            #
##############################################################################
                                             
data_global
_audit_creation_method     'form.cif (version 2.0)'
_journal_data_validation_number     ?
_journal_date_recd_electronic     2010-03-17
_journal_date_accepted     2010-03-19
_journal_name_full     'Acta Crystallographica, Section E'
_journal_year     2010
_journal_volume     66
_journal_issue      4
_journal_page_first     o950
_journal_page_last     o950
_journal_paper_category     QO
_journal_coeditor_code     TK2645
_publ_contact_author_name     'Prof. Fun, Hoong-Kun'
_publ_contact_author_address
;
      X-ray Crystallography Unit
      School of Physics
      Universiti Sains Malaysia
      11800 USM, Penang
      MALAYSIA
;
_publ_contact_author_email     'hkfun@usm.my'
_publ_contact_author_fax     '6 04 6579150'
_publ_contact_author_phone     '6 04 6533652'
_publ_section_title
;
6-Chloro-3-phenethyl-2-thioxo-2,3-dihydroquinazolin-4(1<i>H</i>)-one
;
loop_
    _publ_author_name
    _publ_author_footnote
    _publ_author_address
    'Norhafizah Mohd Hashim' ?
;
      School of Chemical Science
      Universiti Sains Malaysia
      11800 USM, Penang
      Malaysia
;
    'Hasnah Osman' ?
;
      School of Chemical Science
      Universiti Sains Malaysia
      11800 USM, Penang
      Malaysia
;
    'Afidah Abdul Rahim' ?
;
      School of Chemical Science
      Universiti Sains Malaysia
      11800 USM, Penang
      Malaysia
;
    'Chin Sing Yeap'
;
      Thomson Reuters ResearcherID: A-5523-2009.
;
;
      X-ray Crystallography Unit
      School of Physics
      Universiti Sains Malaysia
      11800 USM, Penang
      Malaysia
;
    'Hoong-Kun Fun'
;
      Thomson Reuters ResearcherID: A-3561-2009.
;
;     X-ray Crystallography Unit
      School of Physics
      Universiti Sains Malaysia
      11800 USM, Penang
      Malaysia
;
data_I
_audit_creation_method     SHELXL-97
_chemical_name_systematic
;
6-Chloro-3-phenethyl-2-thioxo-2,3-dihydroquinazolin-4(1<i>H</i>)-one
;
_chemical_name_common     ?
_chemical_formula_moiety     'C16 H13 Cl N2 O S'
_chemical_formula_sum     'C16 H13 Cl N2 O S'
_chemical_formula_iupac     'C16 H13 Cl N2 O S'
_chemical_formula_weight     316.79
_chemical_melting_point     ?
_symmetry_cell_setting     Triclinic
_symmetry_space_group_name_H-M     'P -1'
_symmetry_space_group_name_Hall     '-P 1'
loop_
    _symmetry_equiv_pos_as_xyz
    'x, y, z'
    '-x, -y, -z'
_cell_length_a     9.7228(4)
_cell_length_b     11.8588(4)
_cell_length_c     14.4983(5)
_cell_angle_alpha     69.7090(10)
_cell_angle_beta     74.3950(10)
_cell_angle_gamma     67.6810(10)
_cell_volume     1432.19(9)
_cell_formula_units_Z     4
_cell_measurement_reflns_used     9954
_cell_measurement_theta_min     3.54
_cell_measurement_theta_max     37.52
_cell_measurement_temperature     100.00(10)
_exptl_crystal_description     'plate'
_exptl_crystal_colour     'colourless'
_exptl_crystal_size_max     0.45
_exptl_crystal_size_mid     0.19
_exptl_crystal_size_min     0.07
_exptl_crystal_density_diffrn     1.469
_exptl_crystal_density_meas     ?
_exptl_crystal_density_method     'not measured'
_exptl_crystal_F_000     656
_exptl_absorpt_coefficient_mu     0.412
_exptl_absorpt_correction_type     'multi-scan'
_exptl_absorpt_process_details     '(<i>SADABS</i>; Bruker, 2009)'
_exptl_absorpt_correction_T_min     0.8355
_exptl_absorpt_correction_T_max     0.9729
_exptl_special_details
;
The crystal was placed in the cold stream of an Oxford Cryosystems Cobra
open-flow nitrogen cryostat (Cosier & Glazer, 1986) operating at 100.0 (1) K.
;
_diffrn_ambient_temperature     100
_diffrn_radiation_type     MoK\a
_diffrn_radiation_wavelength     0.71073
_diffrn_radiation_source     'fine-focus sealed tube'
_diffrn_radiation_monochromator     graphite
_diffrn_measurement_device_type     'Bruker APEX DUO CCD area-detector'
_diffrn_measurement_method     '\f and \w scans'
_diffrn_detector_area_resol_mean     ?
_diffrn_reflns_number     41666
_diffrn_reflns_av_R_equivalents     0.0317
_diffrn_reflns_av_sigmaI/netI     0.0263
_diffrn_reflns_theta_min     3.69
_diffrn_reflns_theta_max     32.50
_diffrn_reflns_theta_full     32.50
_diffrn_measured_fraction_theta_max     0.988
_diffrn_measured_fraction_theta_full     0.988
_diffrn_reflns_limit_h_min     -14
_diffrn_reflns_limit_h_max     14
_diffrn_reflns_limit_k_min     -17
_diffrn_reflns_limit_k_max     17
_diffrn_reflns_limit_l_min     -21
_diffrn_reflns_limit_l_max     21
_diffrn_standards_number     0
_diffrn_standards_interval_count     .
_diffrn_standards_interval_time     .
_diffrn_standards_decay_%     ?
_refine_special_details
;
Refinement of <i>F</i>^2^ against ALL reflections. The weighted <i>R</i>-factor
wR and goodness of fit <i>S</i> are based on <i>F</i>^2^, conventional
<i>R</i>-factors <i>R</i> are based on <i>F</i>, with <i>F</i> set to zero for
negative <i>F</i>^2^. The threshold expression of <i>F</i>^2^ >
\s(<i>F</i>^2^) is used only for calculating <i>R</i>-factors(gt) etc. and is
not relevant to the choice of reflections for refinement. <i>R</i>-factors
based on <i>F</i>^2^ are statistically about twice as large as those based on
<i>F</i>, and <i>R</i>- factors based on ALL data will be even larger.
;
_reflns_number_total     10238
_reflns_number_gt     8470
_reflns_threshold_expression     I>2\s(I)
_refine_ls_structure_factor_coef     Fsqd
_refine_ls_matrix_type     full
_refine_ls_R_factor_all     0.0504
_refine_ls_R_factor_gt     0.0369
_refine_ls_wR_factor_gt     0.1162
_refine_ls_wR_factor_ref     0.1548
_refine_ls_goodness_of_fit_ref     1.078
_refine_ls_restrained_S_all     1.078
_refine_ls_number_reflns     10238
_refine_ls_number_parameters     387
_refine_ls_number_restraints     0
_refine_ls_hydrogen_treatment     mixed
_refine_ls_weighting_scheme     calc
_refine_ls_weighting_details
         'calc w=1/[\s^2^(Fo^2^)+(0.1002P)^2^+0.3697P] where P=(Fo^2^+2Fc^2^)/3'
_atom_sites_solution_hydrogens     geom
_atom_sites_solution_primary     direct
_atom_sites_solution_secondary     difmap
_refine_ls_shift/su_max     0.002
_refine_ls_shift/su_mean     0.000
_refine_diff_density_max     0.797
_refine_diff_density_min     -0.689
_refine_ls_extinction_method     none
_refine_ls_extinction_coef     ?
loop_
    _atom_type_symbol
    _atom_type_description
    _atom_type_scat_dispersion_real
    _atom_type_scat_dispersion_imag
    _atom_type_scat_source
    'C' 'C' 0.0033 0.0016
                         'International Tables Vol C Tables 4.2.6.8 and 6.1.1.4'
    'H' 'H' 0.0000 0.0000
                         'International Tables Vol C Tables 4.2.6.8 and 6.1.1.4'
    'N' 'N' 0.0061 0.0033
                         'International Tables Vol C Tables 4.2.6.8 and 6.1.1.4'
    'O' 'O' 0.0106 0.0060
                         'International Tables Vol C Tables 4.2.6.8 and 6.1.1.4'
    'Cl' 'Cl' 0.1484 0.1585
                         'International Tables Vol C Tables 4.2.6.8 and 6.1.1.4'
    'S' 'S' 0.1246 0.1234
                         'International Tables Vol C Tables 4.2.6.8 and 6.1.1.4'
_computing_data_collection     'APEX2 (Bruker, 2009)'
_computing_cell_refinement     'SAINT (Bruker, 2009)'
_computing_data_reduction     'SAINT (Bruker, 2009)'
_computing_structure_solution     'SHELXTL (Sheldrick, 2008)'
_computing_structure_refinement     'SHELXTL (Sheldrick, 2008)'
_computing_molecular_graphics     'SHELXTL (Sheldrick, 2008)'
_computing_publication_material
;
SHELXTL (Sheldrick, 2008) and PLATON (Spek, 2009)
;
loop_
    _atom_site_type_symbol
    _atom_site_label
    _atom_site_fract_x
    _atom_site_fract_y
    _atom_site_fract_z
    _atom_site_U_iso_or_equiv
    _atom_site_adp_type
    _atom_site_calc_flag
    _atom_site_refinement_flags
    _atom_site_occupancy
    _atom_site_disorder_assembly
    _atom_site_disorder_group
    Cl Cl1A 1.21736(4) 0.45726(3) 0.22883(2) 0.01818(8) Uani d . 1 . .
    S S1A 0.64010(4) 0.06700(3) 0.62771(2) 0.01601(8) Uani d . 1 . .
    O O1A 0.86524(11) 0.39664(9) 0.58596(7) 0.01734(18) Uani d . 1 . .
    N N1A 0.76021(12) 0.24848(10) 0.59831(8) 0.01229(18) Uani d . 1 . .
    N N2A 0.83523(12) 0.14265(10) 0.47568(8) 0.01408(19) Uani d . 1 . .
    C C1A 0.75050(13) 0.15750(11) 0.56400(9) 0.0123(2) Uani d . 1 . .
    C C2A 0.92745(14) 0.21423(11) 0.41665(9) 0.0128(2) Uani d . 1 . .
    C C3A 1.00745(15) 0.19578(12) 0.32437(9) 0.0164(2) Uani d . 1 . .
    H H3AA 1.0006 0.1340 0.3018 0.020 Uiso calc R 1 . .
    C C4A 1.09685(15) 0.27023(12) 0.26702(9) 0.0164(2) Uani d . 1 . .
    H H4AA 1.1502 0.2589 0.2054 0.020 Uiso calc R 1 . .
    C C5A 1.10681(14) 0.36297(12) 0.30205(9) 0.0141(2) Uani d . 1 . .
    C C6A 1.03064(14) 0.38072(11) 0.39387(9) 0.0133(2) Uani d . 1 . .
    H H6AA 1.0401 0.4409 0.4171 0.016 Uiso calc R 1 . .
    C C7A 0.93900(13) 0.30616(11) 0.45095(9) 0.01200(19) Uani d . 1 . .
    C C8A 0.85589(13) 0.32317(11) 0.54824(9) 0.0125(2) Uani d . 1 . .
    C C9A 0.67265(14) 0.26733(12) 0.69550(9) 0.0138(2) Uani d . 1 . .
    H H9AA 0.5740 0.2601 0.7028 0.017 Uiso calc R 1 . .
    H H9AB 0.6586 0.3522 0.6970 0.017 Uiso calc R 1 . .
    C C10A 0.75055(14) 0.17075(12) 0.78315(9) 0.0169(2) Uani d . 1 . .
    H H10A 0.7604 0.0857 0.7844 0.020 Uiso calc R 1 . .
    H H10B 0.8506 0.1755 0.7756 0.020 Uiso calc R 1 . .
    C C11A 0.65870(14) 0.19892(12) 0.87884(9) 0.0150(2) Uani d . 1 . .
    C C12A 0.53451(15) 0.15680(14) 0.92461(9) 0.0191(2) Uani d . 1 . .
    H H12A 0.5123 0.1056 0.8983 0.023 Uiso calc R 1 . .
    C C13A 0.44334(17) 0.19063(17) 1.00936(11) 0.0267(3) Uani d . 1 . .
    H H13A 0.3607 0.1622 1.0393 0.032 Uiso calc R 1 . .
    C C14A 0.47607(19) 0.26694(18) 1.04905(12) 0.0303(3) Uani d . 1 . .
    H H14A 0.4146 0.2906 1.1051 0.036 Uiso calc R 1 . .
    C C15A 0.60068(19) 0.30787(16) 1.00488(11) 0.0269(3) Uani d . 1 . .
    H H15A 0.6230 0.3586 1.0316 0.032 Uiso calc R 1 . .
    C C16A 0.69220(16) 0.27324(13) 0.92078(10) 0.0199(2) Uani d . 1 . .
    H H16A 0.7765 0.2998 0.8922 0.024 Uiso calc R 1 . .
    Cl Cl1B 0.31242(4) 0.52954(3) 0.78230(3) 0.02325(9) Uani d . 1 . .
    S S1B 0.85424(4) 0.93740(3) 0.35950(2) 0.01609(8) Uani d . 1 . .
    O O1B 0.65436(11) 0.58631(9) 0.41816(7) 0.01808(18) Uani d . 1 . .
    N N1B 0.74945(12) 0.74343(10) 0.39853(8) 0.01263(18) Uani d . 1 . .
    N N2B 0.66378(12) 0.86059(10) 0.51420(8) 0.01375(19) Uani d . 1 . .
    C C1B 0.75060(13) 0.84213(11) 0.42740(9) 0.0122(2) Uani d . 1 . .
    C C2B 0.57691(14) 0.78576(11) 0.57675(9) 0.0128(2) Uani d . 1 . .
    C C3B 0.49338(15) 0.81019(12) 0.66673(9) 0.0162(2) Uani d . 1 . .
    H H3BA 0.4937 0.8780 0.6849 0.019 Uiso calc R 1 . .
    C C4B 0.41030(15) 0.73193(13) 0.72824(10) 0.0170(2) Uani d . 1 . .
    H H4BA 0.3545 0.7469 0.7883 0.020 Uiso calc R 1 . .
    C C5B 0.41017(14) 0.63046(12) 0.70021(9) 0.0158(2) Uani d . 1 . .
    C C6B 0.48832(14) 0.60771(12) 0.60999(9) 0.0144(2) Uani d . 1 . .
    H H6BA 0.4846 0.5418 0.5909 0.017 Uiso calc R 1 . .
    C C7B 0.57308(13) 0.68628(11) 0.54816(9) 0.0127(2) Uani d . 1 . .
    C C8B 0.65788(14) 0.66541(11) 0.45237(9) 0.0131(2) Uani d . 1 . .
    C C9B 0.83828(14) 0.72078(12) 0.30298(9) 0.0142(2) Uani d . 1 . .
    H H9BA 0.8687 0.6312 0.3080 0.017 Uiso calc R 1 . .
    H H9BB 0.9287 0.7440 0.2893 0.017 Uiso calc R 1 . .
    C C10B 0.74844(14) 0.79720(13) 0.21685(9) 0.0186(2) Uani d . 1 . .
    H H10C 0.6655 0.7659 0.2260 0.022 Uiso calc R 1 . .
    H H10D 0.7064 0.8854 0.2176 0.022 Uiso calc R 1 . .
    C C11B 0.84466(14) 0.78834(12) 0.11768(9) 0.0156(2) Uani d . 1 . .
    C C12B 0.86257(16) 0.89791(13) 0.04431(10) 0.0201(2) Uani d . 1 . .
    H H12B 0.8146 0.9767 0.0569 0.024 Uiso calc R 1 . .
    C C13B 0.95240(17) 0.88930(15) -0.04784(10) 0.0245(3) Uani d . 1 . .
    H H13B 0.9635 0.9625 -0.0962 0.029 Uiso calc R 1 . .
    C C14B 1.02463(16) 0.77295(16) -0.06746(10) 0.0247(3) Uani d . 1 . .
    H H14B 1.0840 0.7679 -0.1289 0.030 Uiso calc R 1 . .
    C C15B 1.00853(17) 0.66309(15) 0.00491(11) 0.0237(3) Uani d . 1 . .
    H H15B 1.0576 0.5846 -0.0080 0.028 Uiso calc R 1 . .
    C C16B 0.91888(15) 0.67108(13) 0.09662(10) 0.0193(2) Uani d . 1 . .
    H H16B 0.9081 0.5975 0.1446 0.023 Uiso calc R 1 . .
    H H2NA 0.837(3) 0.088(2) 0.4533(17) 0.028(5) Uiso d . 1 . .
    H H2NB 0.657(2) 0.926(2) 0.5359(16) 0.026(5) Uiso d . 1 . .
loop_
    _atom_site_aniso_label
    _atom_site_aniso_U_11
    _atom_site_aniso_U_22
    _atom_site_aniso_U_33
    _atom_site_aniso_U_12
    _atom_site_aniso_U_13
    _atom_site_aniso_U_23
    Cl1A 0.01817(14) 0.01885(15) 0.01601(14) -0.00978(11) 0.00160(10)
                                                                    -0.00191(11)
    S1A 0.01708(15) 0.01636(15) 0.01681(15) -0.00897(11) 0.00014(11)
                                                                    -0.00526(11)
    O1A 0.0215(4) 0.0191(4) 0.0149(4) -0.0093(3) -0.0004(3) -0.0076(3)
    N1A 0.0133(4) 0.0127(4) 0.0107(4) -0.0052(3) -0.0003(3) -0.0031(3)
    N2A 0.0159(5) 0.0156(5) 0.0134(4) -0.0087(4) 0.0010(3) -0.0055(4)
    C1A 0.0118(5) 0.0123(5) 0.0123(5) -0.0038(4) -0.0014(4) -0.0032(4)
    C2A 0.0138(5) 0.0128(5) 0.0121(5) -0.0049(4) -0.0016(4) -0.0034(4)
    C3A 0.0197(5) 0.0181(5) 0.0137(5) -0.0081(4) 0.0010(4) -0.0074(4)
    C4A 0.0176(5) 0.0189(6) 0.0128(5) -0.0069(4) 0.0011(4) -0.0060(4)
    C5A 0.0137(5) 0.0147(5) 0.0124(5) -0.0057(4) -0.0004(4) -0.0021(4)
    C6A 0.0141(5) 0.0132(5) 0.0125(5) -0.0055(4) -0.0019(4) -0.0026(4)
    C7A 0.0127(5) 0.0127(5) 0.0106(5) -0.0047(4) -0.0017(4) -0.0025(4)
    C8A 0.0129(5) 0.0128(5) 0.0114(5) -0.0052(4) -0.0011(4) -0.0024(4)
    C9A 0.0136(5) 0.0153(5) 0.0103(5) -0.0034(4) -0.0001(4) -0.0036(4)
    C10A 0.0153(5) 0.0190(5) 0.0121(5) -0.0022(4) -0.0022(4) -0.0028(4)
    C11A 0.0147(5) 0.0173(5) 0.0109(5) -0.0051(4) -0.0024(4) -0.0010(4)
    C12A 0.0175(5) 0.0283(6) 0.0137(5) -0.0114(5) -0.0008(4) -0.0052(5)
    C13A 0.0202(6) 0.0463(9) 0.0165(6) -0.0165(6) 0.0027(5) -0.0098(6)
    C14A 0.0258(7) 0.0497(10) 0.0191(6) -0.0130(7) 0.0031(5) -0.0177(7)
    C15A 0.0323(8) 0.0348(8) 0.0204(6) -0.0142(6) -0.0023(5) -0.0131(6)
    C16A 0.0235(6) 0.0235(6) 0.0151(5) -0.0121(5) -0.0018(4) -0.0038(5)
    Cl1B 0.02524(17) 0.02368(17) 0.02023(16) -0.01530(13) 0.00561(12)
                                                                    -0.00389(12)
    S1B 0.01661(15) 0.01511(15) 0.01741(15) -0.00805(11) 0.00129(11)
                                                                    -0.00515(11)
    O1B 0.0222(5) 0.0191(4) 0.0170(4) -0.0099(4) -0.0004(3) -0.0081(3)
    N1B 0.0131(4) 0.0139(4) 0.0110(4) -0.0050(3) -0.0002(3) -0.0039(3)
    N2B 0.0143(4) 0.0140(4) 0.0139(4) -0.0068(4) 0.0010(3) -0.0050(4)
    C1B 0.0111(5) 0.0117(5) 0.0137(5) -0.0038(4) -0.0015(4) -0.0032(4)
    C2B 0.0127(5) 0.0130(5) 0.0124(5) -0.0049(4) -0.0009(4) -0.0029(4)
    C3B 0.0169(5) 0.0170(5) 0.0150(5) -0.0058(4) 0.0012(4) -0.0072(4)
    C4B 0.0163(5) 0.0198(6) 0.0145(5) -0.0070(4) 0.0018(4) -0.0061(4)
    C5B 0.0148(5) 0.0161(5) 0.0149(5) -0.0064(4) -0.0002(4) -0.0022(4)
    C6B 0.0147(5) 0.0146(5) 0.0141(5) -0.0066(4) -0.0009(4) -0.0028(4)
    C7B 0.0126(5) 0.0138(5) 0.0117(5) -0.0051(4) -0.0014(4) -0.0031(4)
    C8B 0.0131(5) 0.0133(5) 0.0130(5) -0.0048(4) -0.0018(4) -0.0033(4)
    C9B 0.0128(5) 0.0167(5) 0.0118(5) -0.0035(4) -0.0004(4) -0.0049(4)
    C10B 0.0135(5) 0.0263(6) 0.0122(5) -0.0036(4) -0.0017(4) -0.0042(4)
    C11B 0.0133(5) 0.0211(6) 0.0129(5) -0.0064(4) -0.0027(4) -0.0038(4)
    C12B 0.0204(6) 0.0205(6) 0.0164(6) -0.0059(5) -0.0053(4) -0.0003(4)
    C13B 0.0231(6) 0.0330(7) 0.0138(6) -0.0125(5) -0.0045(5) 0.0033(5)
    C14B 0.0186(6) 0.0439(9) 0.0132(5) -0.0121(6) -0.0004(4) -0.0088(5)
    C15B 0.0206(6) 0.0330(7) 0.0232(6) -0.0105(5) 0.0008(5) -0.0153(6)
    C16B 0.0185(6) 0.0228(6) 0.0193(6) -0.0101(5) -0.0002(4) -0.0070(5)
_geom_special_details
;
All esds (except the esd in the dihedral angle between two l.s. planes) are
estimated using the full covariance matrix. The cell esds are taken into
account individually in the estimation of esds in distances, angles and
torsion angles; correlations between esds in cell parameters are only used
when they are defined by crystal symmetry. An approximate (isotropic)
treatment of cell esds is used for estimating esds involving l.s. planes.
;
loop_
    _geom_bond_atom_site_label_1
    _geom_bond_atom_site_label_2
    _geom_bond_site_symmetry_2
    _geom_bond_distance
    _geom_bond_publ_flag
    Cl1A C5A . 1.7344(12) ?
    S1A C1A . 1.6766(12) ?
    O1A C8A . 1.2181(14) ?
    N1A C1A . 1.3767(15) ?
    N1A C8A . 1.4118(15) ?
    N1A C9A . 1.4795(15) ?
    N2A C1A . 1.3521(15) ?
    N2A C2A . 1.3850(15) ?
    N2A H2NA . 0.81(2) ?
    C2A C7A . 1.3955(17) ?
    C2A C3A . 1.3988(16) ?
    C3A C4A . 1.3825(18) ?
    C3A H3AA . 0.9300 ?
    C4A C5A . 1.4042(17) ?
    C4A H4AA . 0.9300 ?
    C5A C6A . 1.3821(16) ?
    C6A C7A . 1.3981(16) ?
    C6A H6AA . 0.9300 ?
    C7A C8A . 1.4641(16) ?
    C9A C10A . 1.5329(17) ?
    C9A H9AA . 0.9700 ?
    C9A H9AB . 0.9700 ?
    C10A C11A . 1.5040(17) ?
    C10A H10A . 0.9700 ?
    C10A H10B . 0.9700 ?
    C11A C12A . 1.3947(17) ?
    C11A C16A . 1.3961(18) ?
    C12A C13A . 1.3937(19) ?
    C12A H12A . 0.9300 ?
    C13A C14A . 1.389(2) ?
    C13A H13A . 0.9300 ?
    C14A C15A . 1.388(2) ?
    C14A H14A . 0.9300 ?
    C15A C16A . 1.3904(19) ?
    C15A H15A . 0.9300 ?
    C16A H16A . 0.9300 ?
    Cl1B C5B . 1.7376(13) ?
    S1B C1B . 1.6794(12) ?
    O1B C8B . 1.2179(14) ?
    N1B C1B . 1.3775(15) ?
    N1B C8B . 1.4173(16) ?
    N1B C9B . 1.4749(15) ?
    N2B C1B . 1.3503(15) ?
    N2B C2B . 1.3865(15) ?
    N2B H2NB . 0.91(2) ?
    C2B C7B . 1.3948(17) ?
    C2B C3B . 1.3995(16) ?
    C3B C4B . 1.3846(18) ?
    C3B H3BA . 0.9300 ?
    C4B C5B . 1.3978(18) ?
    C4B H4BA . 0.9300 ?
    C5B C6B . 1.3840(17) ?
    C6B C7B . 1.3991(17) ?
    C6B H6BA . 0.9300 ?
    C7B C8B . 1.4619(16) ?
    C9B C10B . 1.5311(18) ?
    C9B H9BA . 0.9700 ?
    C9B H9BB . 0.9700 ?
    C10B C11B . 1.5034(17) ?
    C10B H10C . 0.9700 ?
    C10B H10D . 0.9700 ?
    C11B C16B . 1.4005(18) ?
    C11B C12B . 1.4014(18) ?
    C12B C13B . 1.3991(19) ?
    C12B H12B . 0.9300 ?
    C13B C14B . 1.381(2) ?
    C13B H13B . 0.9300 ?
    C14B C15B . 1.393(2) ?
    C14B H14B . 0.9300 ?
    C15B C16B . 1.3920(19) ?
    C15B H15B . 0.9300 ?
    C16B H16B . 0.9300 ?
loop_
    _geom_angle_atom_site_label_1
    _geom_angle_atom_site_label_2
    _geom_angle_atom_site_label_3
    _geom_angle_site_symmetry_1
    _geom_angle_site_symmetry_3
    _geom_angle
    _geom_angle_publ_flag
    C1A N1A C8A . . 123.85(10) ?
    C1A N1A C9A . . 119.68(10) ?
    C8A N1A C9A . . 116.40(9) ?
    C1A N2A C2A . . 124.75(10) ?
    C1A N2A H2NA . . 121.4(16) ?
    C2A N2A H2NA . . 113.9(16) ?
    N2A C1A N1A . . 117.16(10) ?
    N2A C1A S1A . . 120.41(9) ?
    N1A C1A S1A . . 122.43(9) ?
    N2A C2A C7A . . 118.59(11) ?
    N2A C2A C3A . . 121.15(10) ?
    C7A C2A C3A . . 120.26(11) ?
    C4A C3A C2A . . 119.44(11) ?
    C4A C3A H3AA . . 120.3 ?
    C2A C3A H3AA . . 120.3 ?
    C3A C4A C5A . . 119.77(11) ?
    C3A C4A H4AA . . 120.1 ?
    C5A C4A H4AA . . 120.1 ?
    C6A C5A C4A . . 121.45(11) ?
    C6A C5A Cl1A . . 119.14(9) ?
    C4A C5A Cl1A . . 119.41(9) ?
    C5A C6A C7A . . 118.48(11) ?
    C5A C6A H6AA . . 120.8 ?
    C7A C6A H6AA . . 120.8 ?
    C2A C7A C6A . . 120.58(11) ?
    C2A C7A C8A . . 119.54(11) ?
    C6A C7A C8A . . 119.88(10) ?
    O1A C8A N1A . . 120.21(11) ?
    O1A C8A C7A . . 123.85(11) ?
    N1A C8A C7A . . 115.94(10) ?
    N1A C9A C10A . . 112.27(10) ?
    N1A C9A H9AA . . 109.2 ?
    C10A C9A H9AA . . 109.2 ?
    N1A C9A H9AB . . 109.2 ?
    C10A C9A H9AB . . 109.2 ?
    H9AA C9A H9AB . . 107.9 ?
    C11A C10A C9A . . 109.30(10) ?
    C11A C10A H10A . . 109.8 ?
    C9A C10A H10A . . 109.8 ?
    C11A C10A H10B . . 109.8 ?
    C9A C10A H10B . . 109.8 ?
    H10A C10A H10B . . 108.3 ?
    C12A C11A C16A . . 118.80(12) ?
    C12A C11A C10A . . 120.82(11) ?
    C16A C11A C10A . . 120.31(11) ?
    C13A C12A C11A . . 120.67(12) ?
    C13A C12A H12A . . 119.7 ?
    C11A C12A H12A . . 119.7 ?
    C14A C13A C12A . . 119.92(13) ?
    C14A C13A H13A . . 120.0 ?
    C12A C13A H13A . . 120.0 ?
    C15A C14A C13A . . 119.85(13) ?
    C15A C14A H14A . . 120.1 ?
    C13A C14A H14A . . 120.1 ?
    C14A C15A C16A . . 120.17(13) ?
    C14A C15A H15A . . 119.9 ?
    C16A C15A H15A . . 119.9 ?
    C15A C16A C11A . . 120.56(13) ?
    C15A C16A H16A . . 119.7 ?
    C11A C16A H16A . . 119.7 ?
    C1B N1B C8B . . 123.62(10) ?
    C1B N1B C9B . . 119.81(10) ?
    C8B N1B C9B . . 116.40(9) ?
    C1B N2B C2B . . 124.63(10) ?
    C1B N2B H2NB . . 121.2(14) ?
    C2B N2B H2NB . . 114.2(14) ?
    N2B C1B N1B . . 117.21(10) ?
    N2B C1B S1B . . 120.10(9) ?
    N1B C1B S1B . . 122.68(9) ?
    N2B C2B C7B . . 118.91(11) ?
    N2B C2B C3B . . 120.60(10) ?
    C7B C2B C3B . . 120.49(11) ?
    C4B C3B C2B . . 118.99(11) ?
    C4B C3B H3BA . . 120.5 ?
    C2B C3B H3BA . . 120.5 ?
    C3B C4B C5B . . 120.14(11) ?
    C3B C4B H4BA . . 119.9 ?
    C5B C4B H4BA . . 119.9 ?
    C6B C5B C4B . . 121.45(11) ?
    C6B C5B Cl1B . . 119.79(10) ?
    C4B C5B Cl1B . . 118.75(10) ?
    C5B C6B C7B . . 118.36(11) ?
    C5B C6B H6BA . . 120.8 ?
    C7B C6B H6BA . . 120.8 ?
    C2B C7B C6B . . 120.51(11) ?
    C2B C7B C8B . . 119.27(11) ?
    C6B C7B C8B . . 120.22(10) ?
    O1B C8B N1B . . 119.77(11) ?
    O1B C8B C7B . . 124.15(11) ?
    N1B C8B C7B . . 116.08(10) ?
    N1B C9B C10B . . 111.69(10) ?
    N1B C9B H9BA . . 109.3 ?
    C10B C9B H9BA . . 109.3 ?
    N1B C9B H9BB . . 109.3 ?
    C10B C9B H9BB . . 109.3 ?
    H9BA C9B H9BB . . 107.9 ?
    C11B C10B C9B . . 111.86(10) ?
    C11B C10B H10C . . 109.2 ?
    C9B C10B H10C . . 109.2 ?
    C11B C10B H10D . . 109.2 ?
    C9B C10B H10D . . 109.2 ?
    H10C C10B H10D . . 107.9 ?
    C16B C11B C12B . . 118.55(12) ?
    C16B C11B C10B . . 121.05(12) ?
    C12B C11B C10B . . 120.40(12) ?
    C13B C12B C11B . . 120.26(13) ?
    C13B C12B H12B . . 119.9 ?
    C11B C12B H12B . . 119.9 ?
    C14B C13B C12B . . 120.46(13) ?
    C14B C13B H13B . . 119.8 ?
    C12B C13B H13B . . 119.8 ?
    C13B C14B C15B . . 119.95(13) ?
    C13B C14B H14B . . 120.0 ?
    C15B C14B H14B . . 120.0 ?
    C16B C15B C14B . . 119.86(13) ?
    C16B C15B H15B . . 120.1 ?
    C14B C15B H15B . . 120.1 ?
    C15B C16B C11B . . 120.92(13) ?
    C15B C16B H16B . . 119.5 ?
    C11B C16B H16B . . 119.5 ?
loop_
    _geom_torsion_atom_site_label_1
    _geom_torsion_atom_site_label_2
    _geom_torsion_atom_site_label_3
    _geom_torsion_atom_site_label_4
    _geom_torsion_site_symmetry_1
    _geom_torsion_site_symmetry_2
    _geom_torsion_site_symmetry_3
    _geom_torsion_site_symmetry_4
    _geom_torsion
    _geom_torsion_publ_flag
    C2A N2A C1A N1A . . . . -1.69(18) ?
    C2A N2A C1A S1A . . . . 178.65(10) ?
    C8A N1A C1A N2A . . . . -1.94(17) ?
    C9A N1A C1A N2A . . . . -178.71(10) ?
    C8A N1A C1A S1A . . . . 177.71(9) ?
    C9A N1A C1A S1A . . . . 0.94(16) ?
    C1A N2A C2A C7A . . . . 2.14(19) ?
    C1A N2A C2A C3A . . . . -177.68(12) ?
    N2A C2A C3A C4A . . . . 179.17(12) ?
    C7A C2A C3A C4A . . . . -0.64(19) ?
    C2A C3A C4A C5A . . . . 0.2(2) ?
    C3A C4A C5A C6A . . . . 1.0(2) ?
    C3A C4A C5A Cl1A . . . . -179.18(10) ?
    C4A C5A C6A C7A . . . . -1.73(18) ?
    Cl1A C5A C6A C7A . . . . 178.42(9) ?
    N2A C2A C7A C6A . . . . -179.95(11) ?
    C3A C2A C7A C6A . . . . -0.14(18) ?
    N2A C2A C7A C8A . . . . 0.91(17) ?
    C3A C2A C7A C8A . . . . -179.27(11) ?
    C5A C6A C7A C2A . . . . 1.31(18) ?
    C5A C6A C7A C8A . . . . -179.56(11) ?
    C1A N1A C8A O1A . . . . -175.62(11) ?
    C9A N1A C8A O1A . . . . 1.25(17) ?
    C1A N1A C8A C7A . . . . 4.67(17) ?
    C9A N1A C8A C7A . . . . -178.46(10) ?
    C2A C7A C8A O1A . . . . 176.27(12) ?
    C6A C7A C8A O1A . . . . -2.87(18) ?
    C2A C7A C8A N1A . . . . -4.03(16) ?
    C6A C7A C8A N1A . . . . 176.82(10) ?
    C1A N1A C9A C10A . . . . 81.62(14) ?
    C8A N1A C9A C10A . . . . -95.39(12) ?
    N1A C9A C10A C11A . . . . 177.68(10) ?
    C9A C10A C11A C12A . . . . 82.00(15) ?
    C9A C10A C11A C16A . . . . -94.84(14) ?
    C16A C11A C12A C13A . . . . 1.5(2) ?
    C10A C11A C12A C13A . . . . -175.42(13) ?
    C11A C12A C13A C14A . . . . -0.1(2) ?
    C12A C13A C14A C15A . . . . -0.8(3) ?
    C13A C14A C15A C16A . . . . 0.3(3) ?
    C14A C15A C16A C11A . . . . 1.1(2) ?
    C12A C11A C16A C15A . . . . -2.0(2) ?
    C10A C11A C16A C15A . . . . 174.94(13) ?
    C2B N2B C1B N1B . . . . 1.50(18) ?
    C2B N2B C1B S1B . . . . -178.47(9) ?
    C8B N1B C1B N2B . . . . 2.93(17) ?
    C9B N1B C1B N2B . . . . 178.14(10) ?
    C8B N1B C1B S1B . . . . -177.10(9) ?
    C9B N1B C1B S1B . . . . -1.90(16) ?
    C1B N2B C2B C7B . . . . -2.23(19) ?
    C1B N2B C2B C3B . . . . 178.31(12) ?
    N2B C2B C3B C4B . . . . -178.73(12) ?
    C7B C2B C3B C4B . . . . 1.81(19) ?
    C2B C3B C4B C5B . . . . -0.2(2) ?
    C3B C4B C5B C6B . . . . -2.0(2) ?
    C3B C4B C5B Cl1B . . . . 176.70(10) ?
    C4B C5B C6B C7B . . . . 2.37(19) ?
    Cl1B C5B C6B C7B . . . . -176.29(10) ?
    N2B C2B C7B C6B . . . . 179.12(11) ?
    C3B C2B C7B C6B . . . . -1.41(19) ?
    N2B C2B C7B C8B . . . . -1.31(17) ?
    C3B C2B C7B C8B . . . . 178.16(11) ?
    C5B C6B C7B C2B . . . . -0.68(18) ?
    C5B C6B C7B C8B . . . . 179.76(11) ?
    C1B N1B C8B O1B . . . . 174.32(12) ?
    C9B N1B C8B O1B . . . . -1.03(17) ?
    C1B N1B C8B C7B . . . . -6.12(17) ?
    C9B N1B C8B C7B . . . . 178.53(10) ?
    C2B C7B C8B O1B . . . . -175.33(12) ?
    C6B C7B C8B O1B . . . . 4.24(19) ?
    C2B C7B C8B N1B . . . . 5.14(17) ?
    C6B C7B C8B N1B . . . . -175.29(11) ?
    C1B N1B C9B C10B . . . . -88.18(13) ?
    C8B N1B C9B C10B . . . . 87.36(13) ?
    N1B C9B C10B C11B . . . . 172.27(10) ?
    C9B C10B C11B C16B . . . . 59.08(16) ?
    C9B C10B C11B C12B . . . . -120.54(13) ?
    C16B C11B C12B C13B . . . . 0.26(19) ?
    C10B C11B C12B C13B . . . . 179.89(12) ?
    C11B C12B C13B C14B . . . . -0.2(2) ?
    C12B C13B C14B C15B . . . . -0.2(2) ?
    C13B C14B C15B C16B . . . . 0.4(2) ?
    C14B C15B C16B C11B . . . . -0.3(2) ?
    C12B C11B C16B C15B . . . . -0.04(19) ?
    C10B C11B C16B C15B . . . . -179.66(12) ?
loop_
    _geom_hbond_atom_site_label_D
    _geom_hbond_atom_site_label_H
    _geom_hbond_atom_site_label_A
    _geom_hbond_site_symmetry_A
    _geom_hbond_distance_DH
    _geom_hbond_distance_HA
    _geom_hbond_distance_DA
    _geom_hbond_angle_DHA
    _geom_hbond_publ_flag
    N2A H2NA S1B 1_545 0.81(2) 2.53(2) 3.3362(12) 172(2) yes
    N2B H2NB S1A 1_565 0.91(2) 2.41(2) 3.3038(12) 167.8(19) yes
    C3A H3AA S1B 1_545 0.9300 2.9500 3.7207(13) 141.60 yes
    C3B H3BA S1A 1_565 0.9300 2.8700 3.6470(15) 142.00 yes
    C6A H6AA O1A 2_766 0.9300 2.4100 3.2873(17) 156.00 yes
    C6B H6BA O1B 2_666 0.9300 2.4400 3.2810(18) 151.00 yes
    C16A H16A Cl1A 2_766 0.9300 2.8200 3.4630(15) 127.00 yes
    C16B H16B Cl1B 2_666 0.9300 2.8500 3.5836(13) 136.80 yes
