# Supplementary material for: 6-Chloro-3-phenethyl-2-thioxo-2,3-di­hydro­quinazolin-4(1H)-one
Source: Acta Crystallogr Sect E Struct Rep Online. 2010 Mar 27;66(Pt 4):o950. doi: 10.1107/S1600536810010330 (PMC2984037; doi:10.1107/S1600536810010330)
Supplement: Supplementary file 2 [file e-66-0o950-Isup2.hkl]

# 
# h,k,l, Fc-squared, Fo-squared, sigma(Fo-squared) and status flag 
# 
data_I
_shelx_title ' mo_q1aam  P-1  (100K)' 
_shelx_refln_list_code          4 
_shelx_F_calc_maximum      282.42 
_exptl_crystal_F_000       656.00 
_reflns_d_resolution_high  0.6614 
 
loop_ 
 _symmetry_equiv_pos_as_xyz 
 'x, y, z' 
 '-x, -y, -z' 
 
_cell_length_a     9.7228 
_cell_length_b    11.8588 
_cell_length_c    14.4983 
_cell_angle_alpha  69.709 
_cell_angle_beta   74.395 
_cell_angle_gamma  67.681 
 
_shelx_F_squared_multiplier     1.000 
 
loop_ 
 _refln_index_h 
 _refln_index_k 
 _refln_index_l 
 _refln_F_squared_calc 
 _refln_F_squared_meas 
 _refln_F_squared_sigma 
 _refln_observed_status 
   2   0   0     1038.60     1084.89     30.48 o 
   3   0   0      146.23      154.27      8.21 o 
   4   0   0      533.67      527.33     11.78 o 
   5   0   0       51.61       68.06      3.86 o 
   6   0   0      766.30      766.40     11.02 o 
   7   0   0        3.16        2.86      1.29 o 
   8   0   0      295.14      265.52      6.70 o 
   9   0   0      258.95      282.81      7.48 o 
  10   0   0      773.51      743.43     21.57 o 
  11   0   0      512.78      528.12     13.64 o 
  12   0   0      455.08      426.55     19.53 o 
  13   0   0       45.08       49.40      5.43 o 
 -13   1   0        2.60        2.83      4.36 o 
 -12   1   0      200.56      193.03      8.99 o 
 -11   1   0       51.42       53.68      5.13 o 
 -10   1   0      657.63      663.28     13.67 o 
  -9   1   0      235.11      233.35      7.02 o 
  -8   1   0      427.00      426.21      9.24 o 
  -7   1   0       29.83       29.71      2.55 o 
  -6   1   0        1.90       -0.04      1.82 o 
  -5   1   0       98.52       96.50      4.39 o 
  -4   1   0     1063.82     1021.22     32.52 o 
  -3   1   0      180.05      206.89      9.75 o 
  -2   1   0     2020.72     2151.63     57.02 o 
   2   1   0     1518.52     1751.10     47.21 o 
   3   1   0      790.16      863.64     27.02 o 
   4   1   0       17.34       -0.88      0.98 o 
   5   1   0       13.17        9.75      1.62 o 
   6   1   0      512.18      522.14     13.66 o 
   7   1   0      180.51      189.26      4.42 o 
   8   1   0      729.86      761.14     12.86 o 
   9   1   0      434.44      453.88     10.74 o 
  10   1   0     1564.98     1586.46     27.71 o 
  11   1   0      540.11      535.38     13.38 o 
  12   1   0       42.66       39.31      4.94 o 
  13   1   0        0.03       -2.15      4.41 o 
 -12   2   0     1742.00     1642.23     32.01 o 
 -11   2   0       44.35       47.16      5.09 o 
 -10   2   0      260.54      243.04      8.01 o 
  -9   2   0       12.01       13.82      2.62 o 
  -8   2   0      909.88      884.86     15.68 o 
  -7   2   0       65.91       75.11      4.12 o 
  -6   2   0        0.30       -0.28      1.00 o 
  -5   2   0      109.04      103.28      4.51 o 
  -4   2   0      847.67      921.64     16.37 o 
  -2   2   0      836.75      955.55     27.76 o 
  -1   2   0        6.26       15.66      2.30 o 
   0   2   0    15004.47    16950.37    425.17 o 
   1   2   0       36.97       40.07      2.14 o 
   3   2   0      210.48       -2.38      1.32 o 
   4   2   0      385.84      364.44      8.43 o 
   5   2   0       92.10      101.89      3.92 o 
   6   2   0     4973.03     5196.18     91.18 o 
   7   2   0      326.23      358.57      7.75 o 
   8   2   0     1802.69     1841.89     29.12 o 
   9   2   0       80.42       82.65      4.59 o 
  10   2   0       35.68       34.99      3.44 o 
  11   2   0       26.02       25.45      3.35 o 
  12   2   0       67.56       62.92      5.31 o 
  13   2   0       29.53       31.72      5.45 o 
 -12   3   0      188.73      191.07     11.08 o 
 -11   3   0       16.92       10.02      3.29 o 
 -10   3   0      435.02      423.35     11.15 o 
  -9   3   0       88.85       91.47      5.51 o 
  -8   3   0       25.90       26.34      2.54 o 
  -7   3   0      184.32      181.17      4.90 o 
  -6   3   0      156.87      175.08      4.49 o 
  -5   3   0       39.56       41.14      2.81 o 
  -4   3   0     1486.61     1504.31     18.31 o 
  -3   3   0       25.94       17.49      1.59 o 
  -2   3   0     5949.18     6003.50    153.23 o 
  -1   3   0     1815.63     2115.35     55.84 o 
   0   3   0     1143.00     1260.03     34.00 o 
   1   3   0       17.12       23.65      2.09 o 
   2   3   0      662.19      792.45     24.56 o 
   3   3   0       39.05        2.80      1.66 o 
   4   3   0     8300.17     9488.83    215.32 o 
   5   3   0        1.19        0.81      1.52 o 
   6   3   0      662.83      773.25     16.94 o 
   7   3   0       10.34       10.56      1.67 o 
   8   3   0       34.10       27.44      3.93 o 
   9   3   0      150.49      148.11      6.51 o 
  10   3   0      412.82      388.29      9.79 o 
  11   3   0       14.71       20.82      3.02 o 
  12   3   0      121.18      119.12      6.33 o 
  13   3   0        0.97       -1.33      2.47 o 
  14   3   0      157.71      148.89      8.50 o 
 -11   4   0       66.06       66.80      5.10 o 
 -10   4   0       25.38       24.33      2.82 o 
  -9   4   0       20.90       20.74      2.83 o 
  -8   4   0        9.51       11.64      2.52 o 
  -7   4   0       62.37       60.07      3.52 o 
  -6   4   0     2243.88     2231.68     27.47 o 
  -5   4   0       46.71       41.78      3.24 o 
  -4   4   0      651.96      734.29      9.42 o 
  -3   4   0      387.05      415.95     12.42 o 
  -2   4   0      219.06      220.00      5.40 o 
  -1   4   0      321.65        0.99      1.27 o 
   0   4   0       11.84       16.17      2.64 o 
   1   4   0      108.54      123.37      6.32 o 
   3   4   0        4.42        6.49      2.62 o 
   4   4   0      145.42      137.57      5.76 o 
   5   4   0      126.51      151.65      5.38 o 
   6   4   0     1545.75     1481.60     22.88 o 
   7   4   0      244.36      222.09      7.29 o 
   8   4   0     1472.88     1471.53     23.84 o 
   9   4   0       73.54       89.71      4.26 o 
  10   4   0      315.21      288.97      8.11 o 
  11   4   0       10.91        5.27      4.10 o 
  12   4   0      240.31      270.23      9.05 o 
  13   4   0        0.31        1.62      4.41 o 
  14   4   0        0.00        0.28      2.75 o 
 -11   5   0        6.74        6.41      3.02 o 
 -10   5   0        3.54        1.66      2.70 o 
  -9   5   0      123.41      124.23      5.75 o 
  -8   5   0      508.48      512.07      9.78 o 
  -7   5   0       64.14       70.12      3.99 o 
  -6   5   0      147.89      142.48      4.92 o 
  -5   5   0      109.63      114.18      3.31 o 
  -4   5   0      926.41      949.25     11.92 o 
  -3   5   0      376.50      435.65      8.12 o 
  -2   5   0     6057.21     6207.26     67.12 o 
  -1   5   0       47.50       30.41      3.03 o 
   0   5   0      187.38      170.84      5.76 o 
   1   5   0       97.72      113.95      4.71 o 
   2   5   0     2110.47     2325.70     32.83 o 
   3   5   0       10.72       17.43      1.85 o 
   5   5   0       56.11       64.33      3.11 o 
   6   5   0        1.04        0.45      0.92 o 
   7   5   0      121.09      157.64      4.77 o 
   8   5   0        8.07        8.01      2.32 o 
   9   5   0      165.72      165.74      5.68 o 
  10   5   0        9.30        2.28      3.84 o 
  11   5   0       75.51       63.02      5.19 o 
  12   5   0      652.05      683.73     15.43 o 
  13   5   0       41.34       39.18      9.32 o 
  14   5   0       12.41        7.75      3.09 o 
 -10   6   0       56.33       55.81      5.01 o 
  -9   6   0        0.27        1.59      2.60 o 
  -8   6   0      195.44      196.48      5.68 o 
  -7   6   0      127.20      125.33      4.61 o 
  -6   6   0     1151.21     1130.67     16.11 o 
  -5   6   0       68.91       63.74      2.89 o 
  -4   6   0      810.96      778.01     11.35 o 
  -3   6   0       59.88       62.12      2.71 o 
  -2   6   0       57.20       71.25      3.50 o 
  -1   6   0        8.89        9.01      1.29 o 
   0   6   0      332.46      350.93      5.81 o 
   1   6   0       34.04       28.52      2.63 o 
   2   6   0       66.49      104.44      4.77 o 
   3   6   0       11.93       15.89      1.95 o 
   4   6   0      484.47      475.74      8.56 o 
   5   6   0      111.98      123.03      4.94 o 
   7   6   0       68.85       79.00      3.67 o 
   8   6   0     2766.26     2459.17     37.87 o 
   9   6   0      223.96      206.32      6.47 o 
  10   6   0       65.31       77.53      4.66 o 
  11   6   0       95.88       91.37      6.37 o 
  12   6   0      348.70      345.63     15.70 o 
  13   6   0       28.86       20.69      3.61 o 
  14   6   0      288.37      320.09     10.99 o 
 -10   7   0       93.00       91.81      7.26 o 
  -9   7   0       25.85       17.38      3.59 o 
  -8   7   0      192.03      197.95     12.35 o 
  -7   7   0      172.05      171.48      6.56 o 
  -6   7   0       14.43       15.54      2.25 o 
  -5   7   0       18.53       15.27      1.76 o 
  -4   7   0       36.61       46.17      2.99 o 
  -3   7   0      149.34      152.73      3.47 o 
  -2   7   0       26.42       40.90      2.21 o 
  -1   7   0       66.22       73.36      2.55 o 
   0   7   0      350.48      338.66      4.99 o 
   1   7   0      143.12      128.81      3.06 o 
   2   7   0      962.04     1037.45     16.94 o 
   3   7   0       24.66       22.87      1.65 o 
   4   7   0     4817.64     4592.90     58.00 o 
   5   7   0      213.83      229.15     11.76 o 
   6   7   0      721.88      683.29     23.61 o 
   7   7   0       24.73       17.87      2.24 o 
   8   7   0       74.22       69.00      5.14 o 
   9   7   0       39.72       32.16      3.10 o 
  10   7   0       14.27        6.18      4.41 o 
  11   7   0        4.09        6.17      2.34 o 
  12   7   0       11.84        7.47      3.83 o 
  13   7   0       85.68       97.12      9.48 o 
  14   7   0      319.90      346.01     14.88 o 
  -9   8   0        0.92        1.44      3.10 o 
  -8   8   0       18.89       20.40      3.65 o 
  -7   8   0      121.92      110.99      6.30 o 
  -6   8   0       74.03       92.27      5.09 o 
  -5   8   0      338.12      359.54      7.15 o 
  -4   8   0     1320.74     1323.07     21.64 o 
  -3   8   0       25.57       21.59      2.03 o 
  -2   8   0      147.29      153.65      3.90 o 
  -1   8   0       25.62       27.72      1.83 o 
   0   8   0      788.55      830.26      9.15 o 
   1   8   0      149.97      162.89      3.74 o 
   2   8   0      631.75      623.21      8.48 o 
   3   8   0        2.84        2.52      0.97 o 
   4   8   0      275.62      291.02      5.65 o 
   5   8   0        1.42        0.97      1.15 o 
   6   8   0      103.92       76.43      4.01 o 
   7   8   0       56.47       58.08      3.58 o 
   8   8   0      115.09      162.15      5.67 o 
   9   8   0        1.38        2.49      1.93 o 
  10   8   0      555.61      505.11     13.48 o 
  11   8   0       33.25       28.21      3.51 o 
  12   8   0       10.09        8.50      2.96 o 
  13   8   0      186.17      201.80     13.47 o 
  -8   9   0      668.42      685.25     20.65 o 
  -7   9   0      107.71      109.14      6.66 o 
  -6   9   0       44.82       33.84      4.31 o 
  -5   9   0      108.16      111.69      4.50 o 
  -4   9   0      211.26      208.42      5.52 o 
  -3   9   0       37.29       41.47      3.54 o 
  -2   9   0      188.89      180.24      5.22 o 
  -1   9   0       86.26       83.93      3.31 o 
   0   9   0      463.19      449.31      7.06 o 
   1   9   0      370.44      383.57      6.73 o 
   2   9   0       35.11       42.46      2.30 o 
   3   9   0       44.57       53.22      2.75 o 
   4   9   0      149.00      167.79      5.74 o 
   5   9   0       98.87      103.33      4.58 o 
   6   9   0     1790.85     1816.19     22.86 o 
   7   9   0       50.65       51.83      3.61 o 
   8   9   0        6.57        5.41      1.88 o 
   9   9   0        0.99       -0.58      1.68 o 
  10   9   0      683.72      659.88     13.64 o 
  11   9   0      112.77      123.03      6.03 o 
  12   9   0      136.66      144.94      6.59 o 
  13   9   0      104.41      100.70      6.19 o 
  -8  10   0      157.12      147.49     16.74 o 
  -7  10   0       57.78       56.15      6.14 o 
  -6  10   0       14.10       17.73      4.34 o 
  -5  10   0      112.16      110.96      6.16 o 
  -4  10   0       99.73       96.81      5.26 o 
  -3  10   0        6.23        2.67      1.99 o 
  -2  10   0      256.19      239.71      6.27 o 
  -1  10   0      173.77      181.37      6.24 o 
   0  10   0      404.83      405.98      6.95 o 
   1  10   0      214.22      230.85      5.75 o 
   2  10   0     8441.23     8438.36     83.34 o 
   3  10   0        1.88        3.27      1.39 o 
   4  10   0      871.62      888.02     14.30 o 
   5  10   0       29.42       30.10      2.51 o 
   6  10   0        3.28        1.66      1.38 o 
   7  10   0        0.50       -1.03      1.25 o 
   8  10   0       26.86       25.50      3.08 o 
   9  10   0        1.94        1.69      1.99 o 
  10  10   0        3.00        1.10      2.05 o 
  11  10   0       64.22       62.67      4.75 o 
  12  10   0        2.96        4.34      2.60 o 
  13  10   0      229.74      251.35      9.23 o 
  -7  11   0       48.07       49.09      7.33 o 
  -6  11   0       33.67       37.80      6.44 o 
  -5  11   0       55.63       50.28      4.65 o 
  -4  11   0       10.95       18.01      3.39 o 
  -3  11   0        5.98        3.46      2.39 o 
  -2  11   0      283.37      285.28      8.41 o 
  -1  11   0       40.88       42.42      4.33 o 
   0  11   0       73.28       69.62      4.25 o 
   1  11   0        2.80        3.74      1.88 o 
   2  11   0       17.23       17.28      2.03 o 
   3  11   0        0.20        1.41      1.43 o 
   4  11   0     1248.44     1251.51     19.14 o 
   5  11   0      154.07      146.40      5.50 o 
   6  11   0     1020.26     1014.05     15.12 o 
   7  11   0        0.25       -1.71      1.45 o 
   8  11   0        0.37       -2.38      1.59 o 
   9  11   0        0.93        0.92      2.08 o 
  10  11   0      661.99      670.74     14.50 o 
  11  11   0       86.28      107.32      6.31 o 
  12  11   0      749.34      742.51     16.17 o 
  13  11   0       47.19       47.46      4.84 o 
  -6  12   0        0.20        3.89      5.18 o 
  -5  12   0        9.51        7.90      3.48 o 
  -4  12   0       45.74       53.51      5.19 o 
  -3  12   0       39.01       49.93      5.05 o 
  -2  12   0        0.04        1.49      2.48 o 
  -1  12   0       15.08       12.73      3.47 o 
   0  12   0       91.95       95.41      5.89 o 
   1  12   0      261.56      278.81      7.62 o 
   2  12   0       34.32       28.80      3.19 o 
   3  12   0        0.03       -1.91      1.62 o 
   4  12   0      163.03      166.74      5.68 o 
   5  12   0       51.39       47.36      3.93 o 
   6  12   0       66.07       63.04      4.22 o 
   7  12   0       16.33       16.84      2.40 o 
   8  12   0      997.66     1072.70     25.98 o 
   9  12   0       81.41       87.27      4.54 o 
  10  12   0       49.38       42.94      4.95 o 
  11  12   0       53.57       43.37      4.48 o 
  12  12   0       20.78       13.07      3.39 o 
  -5  13   0       51.56       53.39      8.17 o 
  -4  13   0       93.53       75.05      6.11 o 
  -3  13   0        2.94        4.82      3.32 o 
  -2  13   0      481.53      485.38     24.97 o 
  -1  13   0      109.93      120.81      7.85 o 
   0  13   0      337.36      339.47     15.30 o 
   1  13   0      145.87      141.49      6.10 o 
   2  13   0       25.94       28.11      3.21 o 
   3  13   0      182.56      190.06      8.44 o 
   4  13   0       78.64       84.00      8.20 o 
   5  13   0       22.44       23.97      2.97 o 
   6  13   0      518.44      544.05     11.52 o 
   7  13   0        3.07        1.32      2.15 o 
   8  13   0      130.09      112.44      5.27 o 
   9  13   0       24.24       21.61      2.91 o 
  10  13   0      124.33      110.31      5.43 o 
  11  13   0       47.23       44.82      5.12 o 
  -3  14   0        1.74        3.44      4.31 o 
  -2  14   0       23.44       29.92      5.78 o 
  -1  14   0        0.09       -0.74      6.84 o 
   0  14   0        1.76       -1.10      3.61 o 
   1  14   0        0.51        0.13      2.98 o 
   2  14   0      198.24      186.44      7.06 o 
   3  14   0      102.36       97.31      7.17 o 
   4  14   0      866.63      862.28     18.26 o 
   5  14   0       44.48       39.18      3.82 o 
   6  14   0       15.73       17.63      2.98 o 
   7  14   0        2.11        2.27      2.28 o 
   8  14   0      102.83       93.04      5.46 o 
   9  14   0        2.50        0.42      2.22 o 
  10  14   0      611.92      632.75     14.99 o 
  11  14   0       42.45       47.28      4.11 o 
  -2  15   0      108.41      109.52     10.03 o 
  -1  15   0       38.81       36.48      6.52 o 
   0  15   0      910.01      977.78     27.79 o 
   1  15   0        0.51        0.36      3.86 o 
   2  15   0       45.72       42.08      4.80 o 
   3  15   0        7.47        7.78      3.92 o 
   4  15   0      187.89      191.08      9.48 o 
   5  15   0        3.44        2.34      2.90 o 
   6  15   0     1021.55     1040.55     22.38 o 
   7  15   0        6.06        4.34      2.70 o 
   8  15   0        0.95       -2.30      2.39 o 
   9  15   0       26.33       30.69      3.95 o 
  10  15   0        0.21       -0.70      2.68 o 
   1  16   0        7.83        7.31      6.34 o 
   2  16   0       45.61       49.91      9.80 o 
   3  16   0       35.72       38.63      5.89 o 
   4  16   0       30.58       35.03      5.76 o 
   5  16   0       53.21       50.63      6.19 o 
   6  16   0       55.83       55.41      5.50 o 
   7  16   0       13.66       13.10      3.20 o 
   8  16   0      376.78      387.18     15.19 o 
  -7 -16   1        1.11       -0.43      2.79 o 
  -6 -16   1       49.14       51.64      6.42 o 
  -5 -16   1       46.01       44.33      5.87 o 
  -4 -16   1      878.62      901.04     25.42 o 
  -3 -16   1       52.40       40.19      7.46 o 
  -2 -16   1      214.20      200.93     17.47 o 
  -1 -16   1        0.31       -1.87      5.40 o 
  -9 -15   1        9.79       11.68      3.22 o 
  -8 -15   1      899.17      923.19     17.80 o 
  -7 -15   1       34.75       27.10      3.62 o 
  -6 -15   1        9.01        9.51      3.05 o 
  -5 -15   1       67.36       75.30      6.83 o 
  -4 -15   1       49.52       55.24      6.19 o 
  -3 -15   1       65.06       69.83      6.77 o 
  -2 -15   1       83.01       80.45      8.90 o 
  -1 -15   1       18.57       28.01      7.69 o 
   0 -15   1      200.87      194.09     13.04 o 
   1 -15   1        5.60        4.21      6.31 o 
 -10 -14   1      213.28      230.87      9.11 o 
  -9 -14   1       17.97       17.70      3.62 o 
  -8 -14   1        2.68        4.06      2.56 o 
  -7 -14   1        3.25        2.33      2.54 o 
  -6 -14   1       19.09       19.49      3.15 o 
  -5 -14   1       59.92       58.90      5.27 o 
  -4 -14   1      263.98      255.43     10.44 o 
  -3 -14   1        2.90       11.24      3.62 o 
  -2 -14   1      584.57      609.35     14.48 o 
  -1 -14   1       65.91       62.06      7.37 o 
   0 -14   1        1.18        0.27      4.38 o 
   1 -14   1      114.44      126.87     10.37 o 
   2 -14   1      125.45      163.49     11.52 o 
   3 -14   1      118.99      107.77      9.46 o 
 -11 -13   1        2.88        2.91      2.44 o 
 -10 -13   1        6.64        8.50      2.64 o 
  -9 -13   1        6.03       -0.11      2.15 o 
  -8 -13   1      366.04      349.45      8.52 o 
  -7 -13   1       24.31       28.25      4.24 o 
  -6 -13   1     2685.91     2777.30     51.40 o 
  -5 -13   1       13.34        8.04      2.48 o 
  -4 -13   1      352.29      359.84      9.06 o 
  -3 -13   1       30.81       34.73      4.60 o 
  -2 -13   1      261.90      270.73      8.64 o 
  -1 -13   1       33.13       36.15      6.07 o 
   0 -13   1      218.85      200.18     11.26 o 
   1 -13   1       85.28       91.38      8.40 o 
   2 -13   1       61.09       63.51      7.40 o 
   3 -13   1       51.24       59.76      5.63 o 
   4 -13   1        3.02       -2.54      3.25 o 
 -12 -12   1       50.20       42.53      4.72 o 
 -11 -12   1        5.68        4.03      2.90 o 
 -10 -12   1      254.53      236.95      7.06 o 
  -9 -12   1        7.70        9.30      2.33 o 
  -8 -12   1      275.75      261.67      7.02 o 
  -7 -12   1        3.18        2.48      1.92 o 
  -6 -12   1      107.27      104.32      4.70 o 
  -5 -12   1       25.02       25.99      2.98 o 
  -4 -12   1        1.63        4.02      1.97 o 
  -3 -12   1      311.06      310.13      8.48 o 
  -2 -12   1      545.11      543.09     12.59 o 
  -1 -12   1      197.34      197.70      6.81 o 
   0 -12   1        3.58        2.39      2.23 o 
   1 -12   1       64.46       60.29      5.56 o 
   2 -12   1      607.22      621.77     15.18 o 
   3 -12   1       87.66       79.73      5.86 o 
   4 -12   1      279.22      286.50      9.71 o 
   5 -12   1       67.67       76.01      5.57 o 
   6 -12   1        0.98       -1.66      4.64 o 
 -12 -11   1      219.09      244.27      9.35 o 
 -11 -11   1       45.61       34.19      4.15 o 
 -10 -11   1      157.48      158.04      7.22 o 
  -9 -11   1       18.50       17.41      3.02 o 
  -8 -11   1      750.47      761.64     12.87 o 
  -7 -11   1       46.41       38.11      3.03 o 
  -6 -11   1     1718.71     1689.99     22.72 o 
  -5 -11   1       73.70       71.90      4.05 o 
  -4 -11   1       35.33       33.42      2.98 o 
  -3 -11   1        1.34        0.91      1.62 o 
  -2 -11   1      304.05      288.22      6.04 o 
  -1 -11   1        1.87        2.78      1.77 o 
   0 -11   1     2900.44     2956.16     35.79 o 
   1 -11   1      248.91      243.22      6.47 o 
   2 -11   1       43.56       37.85      3.33 o 
   3 -11   1      113.34      115.81      5.91 o 
   4 -11   1      121.82      120.23      6.72 o 
   5 -11   1       34.22       40.46      4.35 o 
   6 -11   1       20.15       25.40     13.76 o 
   7 -11   1        0.45        2.11      4.70 o 
 -13 -10   1        5.85        5.21      2.87 o 
 -12 -10   1      512.53      510.95     12.99 o 
 -11 -10   1       30.43       21.82      3.39 o 
 -10 -10   1     1449.64     1411.26     24.10 o 
  -9 -10   1       77.39       77.14      5.36 o 
  -8 -10   1     1045.74     1039.43     15.62 o 
  -7 -10   1       68.93       68.80      6.34 o 
  -6 -10   1        4.92        3.47      1.75 o 
  -5 -10   1        2.30        3.63      1.91 o 
  -4 -10   1      326.32      357.84      7.84 o 
  -3 -10   1      140.72      143.26      4.83 o 
  -2 -10   1     3527.25     3636.73     35.31 o 
  -1 -10   1       81.52       82.13      4.59 o 
   0 -10   1       66.47       59.66      2.96 o 
   1 -10   1      163.75      169.82      5.30 o 
   2 -10   1       22.55       24.72      2.78 o 
   3 -10   1      156.86      149.61      5.36 o 
   4 -10   1      153.96      157.41      7.71 o 
   5 -10   1      178.10      168.41      8.42 o 
   6 -10   1       24.99       26.93      4.78 o 
   7 -10   1        0.44        1.10      3.77 o 
   8 -10   1       54.72       51.44      9.37 o 
 -13  -9   1       32.79       35.47      4.71 o 
 -12  -9   1      306.54      333.77     10.86 o 
 -11  -9   1      112.11      120.25      8.43 o 
 -10  -9   1        9.24        5.99      2.32 o 
  -9  -9   1       41.62       46.96      5.32 o 
  -8  -9   1      345.17      286.17      7.96 o 
  -7  -9   1        4.60        2.13      1.47 o 
  -6  -9   1      363.71      326.85      6.68 o 
  -5  -9   1       25.49       28.33      2.27 o 
  -4  -9   1     1498.26     1452.60     19.00 o 
  -3  -9   1        6.13        5.55      1.42 o 
  -2  -9   1      107.80      103.66      3.13 o 
  -1  -9   1      418.58      443.01      6.69 o 
   0  -9   1     3520.07     3569.75     36.98 o 
   1  -9   1       95.19      105.36      3.61 o 
   2  -9   1     1194.37     1209.12     17.05 o 
   3  -9   1        7.18        5.12      1.63 o 
   4  -9   1       63.18       64.91      3.57 o 
   5  -9   1        1.37        2.39      1.82 o 
   6  -9   1      130.70      133.13      7.02 o 
   7  -9   1        3.66        0.67      2.94 o 
   8  -9   1       52.33       48.79      5.29 o 
 -13  -8   1      126.75      118.04      7.43 o 
 -12  -8   1      221.26      219.78     13.66 o 
 -11  -8   1       28.72       30.07      3.76 o 
 -10  -8   1      608.49      621.20     24.40 o 
  -9  -8   1      259.70      245.59      8.82 o 
  -8  -8   1      396.39      466.18     11.33 o 
  -7  -8   1        3.76        1.83      1.48 o 
  -6  -8   1       85.15       83.21      3.47 o 
  -5  -8   1       31.22       30.92      3.72 o 
  -4  -8   1      363.78      331.60      6.29 o 
  -3  -8   1        2.82        3.67      0.99 o 
  -2  -8   1     4335.78     4263.87     48.07 o 
  -1  -8   1       12.37       16.12      1.52 o 
   0  -8   1      518.59      557.73      7.40 o 
   1  -8   1        1.05        2.32      1.17 o 
   2  -8   1        0.01       -0.45      1.21 o 
   3  -8   1       77.01       82.93      4.00 o 
   4  -8   1     1038.26     1088.42     13.31 o 
   5  -8   1        5.62        4.02      1.54 o 
   6  -8   1      363.30      363.66      8.40 o 
   7  -8   1        0.27        0.02      2.59 o 
   8  -8   1       10.48       13.07      3.40 o 
   9  -8   1      209.18      210.18      9.07 o 
 -13  -7   1      257.51      265.69      9.95 o 
 -12  -7   1     1960.89     2003.23     35.16 o 
 -11  -7   1      178.30      168.40      8.24 o 
 -10  -7   1     1039.44      980.13     32.23 o 
  -9  -7   1      189.72      195.54     15.30 o 
  -8  -7   1        1.55        4.30      2.19 o 
  -7  -7   1       24.26       29.15      2.94 o 
  -6  -7   1      378.42      370.62      9.06 o 
  -5  -7   1       11.18       14.13      2.14 o 
  -4  -7   1      142.79      156.33      3.87 o 
  -3  -7   1        1.47        1.39      0.85 o 
  -2  -7   1        8.55        5.49      1.25 o 
  -1  -7   1       22.16       26.56      1.67 o 
   0  -7   1      452.00      511.37      6.68 o 
   1  -7   1      876.35      877.74      9.45 o 
   2  -7   1      635.26      589.29      7.47 o 
   3  -7   1       24.32       20.27      1.76 o 
   4  -7   1      149.28      150.10      5.71 o 
   5  -7   1        0.03       -1.07      1.26 o 
   6  -7   1      608.23      611.79     10.16 o 
   7  -7   1       66.66       59.92      3.94 o 
   8  -7   1       95.70       80.10      4.74 o 
   9  -7   1       43.09       41.26      4.51 o 
  10  -7   1        3.68       -2.64      3.21 o 
 -13  -6   1       17.82       14.45      6.02 o 
 -12  -6   1       12.79       11.68      3.57 o 
 -11  -6   1      242.39      240.01      8.24 o 
 -10  -6   1       99.65       87.03      5.27 o 
  -9  -6   1       89.50       86.16      9.16 o 
  -8  -6   1     1859.10     1694.37     28.05 o 
  -7  -6   1       19.92       15.82      2.51 o 
  -6  -6   1       45.95       23.78     19.33 o 
  -5  -6   1       89.51       85.63      8.63 o 
  -4  -6   1      616.09      535.92      9.58 o 
  -3  -6   1      132.23      140.40      5.75 o 
  -2  -6   1     8535.41     9410.16    132.10 o 
  -1  -6   1      257.03      252.41      5.35 o 
   0  -6   1      279.69      287.77      5.11 o 
   1  -6   1        1.05       -0.76      0.86 o 
   2  -6   1       11.05        2.76      1.29 o 
   3  -6   1        2.47        1.23      0.87 o 
   4  -6   1      267.89      278.60      5.50 o 
   5  -6   1       14.46       11.93      1.59 o 
   6  -6   1        3.81        1.92      1.84 o 
   7  -6   1        3.56        3.45      2.09 o 
   8  -6   1      121.20      137.12      5.52 o 
   9  -6   1      194.34      189.28      6.59 o 
  10  -6   1        1.24        0.09      2.95 o 
 -13  -5   1       53.56       46.74      4.81 o 
 -12  -5   1      354.88      342.05     10.40 o 
 -11  -5   1       25.37       27.53      3.36 o 
 -10  -5   1      167.18      187.03      6.79 o 
  -9  -5   1       54.24       44.17      3.55 o 
  -8  -5   1      289.97      275.55      7.44 o 
  -7  -5   1        1.92        0.46      1.26 o 
  -5  -5   1       43.02       45.29      3.69 o 
  -4  -5   1      393.54      420.42     12.15 o 
  -3  -5   1        1.37        2.68      0.91 o 
  -2  -5   1      262.86      248.76      6.20 o 
  -1  -5   1        1.26       -0.98      0.99 o 
   0  -5   1       79.19       99.86      3.46 o 
   1  -5   1      123.21      147.16      3.98 o 
   2  -5   1     4388.90     4723.25     51.70 o 
   3  -5   1        0.82        1.52      1.43 o 
   4  -5   1      281.97      285.96      5.52 o 
   5  -5   1      271.55      278.32      6.75 o 
   6  -5   1      154.97      154.95      4.85 o 
   7  -5   1      169.36      171.55      7.62 o 
   8  -5   1     1771.83     1801.31     24.70 o 
   9  -5   1      257.91      261.64      8.08 o 
  10  -5   1       19.32       18.10      2.91 o 
  11  -5   1       16.23       11.19      3.39 o 
 -13  -4   1      269.13      281.79     10.05 o 
 -12  -4   1        4.78        3.86      2.52 o 
 -11  -4   1       48.53       48.45      4.29 o 
 -10  -4   1        0.13       -0.57      1.81 o 
  -9  -4   1      195.16      173.00      7.77 o 
  -8  -4   1       40.26       37.38      2.96 o 
  -7  -4   1       19.47       12.29      1.82 o 
  -6  -4   1      123.15       94.77      3.93 o 
  -5  -4   1       16.41       22.15      2.62 o 
  -3  -4   1       54.81       67.90      3.61 o 
  -2  -4   1      250.94      237.92     11.10 o 
  -1  -4   1      715.47      852.29     18.12 o 
   0  -4   1      595.60      601.32     18.47 o 
   1  -4   1       69.55       76.71      4.68 o 
   2  -4   1      274.98      274.75     13.37 o 
   3  -4   1      207.63      225.61      5.60 o 
   4  -4   1     1234.95     1274.02     14.58 o 
   5  -4   1      177.08      173.72      4.78 o 
   6  -4   1        2.90        1.17      1.48 o 
   7  -4   1      182.63      170.93      5.06 o 
   8  -4   1        9.06       12.19      2.23 o 
   9  -4   1       33.93       29.10      3.11 o 
  10  -4   1       93.35       93.80      9.99 o 
  11  -4   1       18.76       21.52      3.16 o 
  12  -4   1      128.95      131.37      7.14 o 
 -13  -3   1      203.08      202.18      8.81 o 
 -12  -3   1       53.07       53.68      4.86 o 
 -11  -3   1       58.27       52.58      7.55 o 
 -10  -3   1      568.61      513.12     18.02 o 
  -9  -3   1        0.21       -0.46      1.54 o 
  -8  -3   1      167.85      174.93      5.74 o 
  -7  -3   1       26.05       20.53      2.36 o 
  -6  -3   1     2383.55     2362.35     35.22 o 
  -5  -3   1       29.70       24.64      2.53 o 
  -4  -3   1    14064.38    14828.13    289.06 o 
  -2  -3   1     3882.83     4334.24    112.90 o 
  -1  -3   1       34.22       38.34      4.39 o 
   0  -3   1      176.04      211.82      7.81 o 
   1  -3   1      141.84      154.50      6.62 o 
   3  -3   1      158.74      191.52      4.82 o 
   4  -3   1      650.16      707.28      9.67 o 
   5  -3   1      253.41      266.84     10.71 o 
   6  -3   1       71.42       80.27      3.36 o 
   7  -3   1      577.08      575.50     10.37 o 
   8  -3   1       62.60       54.48      4.06 o 
   9  -3   1       61.94       59.27      5.65 o 
  10  -3   1      392.38      382.64     10.54 o 
  11  -3   1        7.81       14.12      3.68 o 
  12  -3   1      212.69      205.58     10.86 o 
 -13  -2   1       80.49       83.24      6.50 o 
 -12  -2   1       18.90       20.92      3.56 o 
 -11  -2   1        0.03       -3.75      1.87 o 
 -10  -2   1        0.71       -0.03      2.04 o 
  -9  -2   1       11.72        7.73      2.27 o 
  -8  -2   1      751.12      696.35     13.77 o 
  -7  -2   1      491.51      553.95     11.09 o 
  -6  -2   1        0.18       -0.17      1.00 o 
  -5  -2   1      428.52      467.64     11.45 o 
  -4  -2   1      357.40      420.20     12.29 o 
  -3  -2   1      105.03      108.20      7.14 o 
  -2  -2   1     3427.72     4007.33    104.13 o 
  -1  -2   1      170.43      177.70      7.52 o 
   0  -2   1     6718.31     7967.31    198.65 o 
   1  -2   1     3277.83     3769.98     95.38 o 
   2  -2   1     1086.11     1230.37     34.03 o 
   3  -2   1      211.04      227.81      8.73 o 
   4  -2   1     2992.28     3107.66     40.97 o 
   5  -2   1      619.41      635.80     11.35 o 
   7  -2   1      309.85      305.96      7.46 o 
   8  -2   1       80.29       87.00      4.70 o 
   9  -2   1       58.16       58.45      4.28 o 
  10  -2   1      175.86      186.53     10.69 o 
  11  -2   1        5.13        4.02      2.59 o 
  12  -2   1      297.55      285.04     19.93 o 
 -13  -1   1       10.01        2.58      4.77 o 
 -12  -1   1       70.38       70.12      5.80 o 
 -11  -1   1       66.88       71.25      5.40 o 
 -10  -1   1     1444.21     1419.64     25.91 o 
  -9  -1   1       50.96       55.15      4.15 o 
  -8  -1   1      342.55      303.70      8.13 o 
  -7  -1   1      306.32      314.84      6.77 o 
  -6  -1   1      162.46      189.20      5.93 o 
  -5  -1   1      125.19      149.84      5.52 o 
  -4  -1   1     5857.55     6107.35    105.28 o 
  -3  -1   1      110.52       -0.58      0.90 o 
  -2  -1   1      865.24      889.39     26.55 o 
   2  -1   1    79759.91    80585.12   2008.83 o 
   3  -1   1      131.67      145.32      7.53 o 
   4  -1   1     1678.57     1835.81     66.49 o 
   5  -1   1      134.94      154.71      4.45 o 
   6  -1   1      260.83      278.41      6.67 o 
   7  -1   1      210.84      220.20      5.37 o 
   8  -1   1      250.99      248.89      6.68 o 
   9  -1   1      112.15      117.37      6.10 o 
  10  -1   1      550.51      554.78     12.06 o 
  11  -1   1       52.52       50.65      4.84 o 
  12  -1   1      710.47      706.63     17.45 o 
  13  -1   1      664.46      618.50     18.78 o 
 -13   0   1        0.31       -2.65      2.84 o 
 -12   0   1        0.56       -2.06      2.65 o 
 -11   0   1      275.95      281.86     13.16 o 
 -10   0   1     1098.81     1041.38     20.89 o 
  -9   0   1      111.37      115.74      5.85 o 
  -8   0   1     2944.01     2897.27     39.21 o 
  -7   0   1       46.06       55.62      3.19 o 
  -6   0   1      655.05      710.37     13.93 o 
  -5   0   1      353.08      371.33     10.11 o 
  -4   0   1      669.27      737.59     21.17 o 
  -3   0   1       30.28       -2.70      1.49 o 
  -2   0   1     2146.28     1888.32     51.08 o 
   2   0   1     3265.07     3481.01     89.06 o 
   3   0   1      401.45      433.89     15.26 o 
   4   0   1     1894.11     1785.57     42.50 o 
   5   0   1      312.08      337.51      8.80 o 
   6   0   1     1553.31     1360.26     19.23 o 
   7   0   1      411.68      414.34      6.17 o 
   8   0   1      277.42      282.72      6.27 o 
   9   0   1       17.71       17.75      3.29 o 
  10   0   1      233.95      219.29      6.84 o 
  11   0   1       39.60       42.20      4.36 o 
  12   0   1     1016.34     1028.03     22.89 o 
  13   0   1      249.77      228.74     10.65 o 
 -13   1   1        1.58       -2.39      3.02 o 
 -12   1   1       18.73       10.02      3.53 o 
 -11   1   1       65.71       66.68      7.43 o 
 -10   1   1     2609.53     2593.10     42.96 o 
  -9   1   1       20.69       17.37      2.70 o 
  -8   1   1        1.96        0.05      1.49 o 
  -7   1   1      148.33      162.90      5.15 o 
  -6   1   1        0.41        1.22      0.97 o 
  -5   1   1      502.86      529.78     17.28 o 
  -4   1   1      736.07      660.47    101.02 o 
  -3   1   1      113.98        0.67      1.68 o 
  -2   1   1     6232.88     6726.95    170.84 o 
  -1   1   1        0.31        0.66      0.93 o 
   2   1   1     1860.49     2076.06     54.61 o 
   3   1   1     1677.20     1831.11     50.33 o 
   5   1   1      176.37      247.93      6.57 o 
   6   1   1      180.72      238.51      7.13 o 
   7   1   1       12.07       10.62      1.45 o 
   8   1   1      192.19      207.94      4.98 o 
   9   1   1       18.74       17.72      2.23 o 
  10   1   1       10.78       10.97      2.44 o 
  11   1   1       27.49       31.53      3.68 o 
  12   1   1       42.08       39.82      5.08 o 
  13   1   1        1.18       -0.41      2.75 o 
 -12   2   1      398.47      401.92     15.31 o 
 -11   2   1      167.64      177.70      8.55 o 
 -10   2   1      166.76      150.35      6.91 o 
  -9   2   1      137.46      153.78      6.31 o 
  -8   2   1        5.38        3.35      1.89 o 
  -7   2   1      253.73      242.58      6.69 o 
  -6   2   1      451.30      391.39      9.89 o 
  -5   2   1      410.21      408.90     14.65 o 
  -4   2   1        5.22        2.66      2.15 o 
  -3   2   1      118.23      128.95      3.58 o 
  -2   2   1     3380.30     3771.42     98.27 o 
  -1   2   1      277.73      315.50     11.00 o 
   0   2   1     5133.02     5163.47    129.65 o 
   2   2   1     4255.60     4684.76    119.89 o 
   3   2   1      436.11      464.69     16.77 o 
   5   2   1      126.75      127.77      3.71 o 
   6   2   1    11908.08    13067.04    221.13 o 
   7   2   1       57.52       51.49      2.32 o 
   8   2   1       33.62       35.44      2.38 o 
   9   2   1       11.36       15.28      2.16 o 
  10   2   1       57.57       57.29      4.02 o 
  11   2   1      166.70      158.70      6.58 o 
  12   2   1      116.19      116.31      6.63 o 
  13   2   1       51.11       47.83      4.84 o 
 -12   3   1      248.01      234.33     10.72 o 
 -11   3   1      462.50      481.32     14.40 o 
 -10   3   1        6.04        3.38      2.31 o 
  -9   3   1      142.50      147.37      4.63 o 
  -8   3   1      467.58      445.12      8.66 o 
  -7   3   1       13.22        9.78      1.78 o 
  -6   3   1      138.25      174.93      7.10 o 
  -5   3   1       82.03       82.54      3.37 o 
  -4   3   1       21.08       30.67      3.09 o 
  -3   3   1      152.14      192.97      5.96 o 
  -2   3   1      265.20      387.02     11.82 o 
  -1   3   1      350.76      413.65     14.04 o 
   0   3   1     1191.86     1405.45     37.82 o 
   1   3   1       12.03        7.82      1.67 o 
   2   3   1     4238.91       -1.56      0.78 o 
   3   3   1        0.08       -2.70      1.35 o 
   4   3   1     3766.74     3922.85    104.73 o 
   5   3   1      808.79      933.07     18.21 o 
   6   3   1       76.83       64.69      4.04 o 
   7   3   1        8.75        9.79      2.04 o 
   8   3   1      196.96      200.33      5.19 o 
   9   3   1      108.70      114.41      4.44 o 
  10   3   1       22.06       16.10      2.43 o 
  11   3   1       95.48       96.59      5.12 o 
  12   3   1        3.20        0.67      2.17 o 
  13   3   1        6.87        5.94      2.67 o 
  14   3   1        9.31        7.38      3.17 o 
 -11   4   1       43.62       39.51      5.45 o 
 -10   4   1        2.15        0.13      2.18 o 
  -9   4   1       23.42       21.17      2.81 o 
  -8   4   1      492.77      499.86     10.36 o 
  -7   4   1       41.62       39.20      2.90 o 
  -6   4   1     4781.17     4851.87     55.00 o 
  -5   4   1        0.04        0.56      0.87 o 
  -4   4   1       12.16        0.37      1.09 o 
  -3   4   1       35.27       41.29      3.32 o 
  -2   4   1     2159.77     2330.77     34.18 o 
  -1   4   1      274.55      144.85      7.35 o 
   1   4   1        2.76        1.25      1.29 o 
   2   4   1       27.18       42.07      4.87 o 
   3   4   1        1.01       -0.94      0.60 o 
   4   4   1     1790.19     1965.88     35.91 o 
   5   4   1       50.99       49.96      5.07 o 
   6   4   1     1298.28     1526.84     29.45 o 
   7   4   1       38.23       35.79      3.04 o 
   8   4   1     1117.26     1027.57     17.01 o 
   9   4   1       47.05       66.49      3.61 o 
  10   4   1       57.55       61.51      3.82 o 
  11   4   1      279.09      268.93     14.99 o 
  12   4   1      187.92      202.34      8.30 o 
  13   4   1      118.68      114.88      6.65 o 
  14   4   1      501.51      542.58     14.35 o 
 -11   5   1       80.07       81.23      5.77 o 
 -10   5   1      303.18      299.84      8.43 o 
  -9   5   1       35.96       37.97      3.60 o 
  -8   5   1        0.77       -1.85      1.94 o 
  -7   5   1      212.97      218.83      9.08 o 
  -6   5   1      504.42      534.75      8.52 o 
  -5   5   1       18.57       21.15      1.63 o 
  -4   5   1      758.70      737.43      8.99 o 
  -3   5   1        0.75        0.77      0.79 o 
  -2   5   1      551.41      729.35      9.76 o 
  -1   5   1        5.10        9.98      2.13 o 
   0   5   1      278.53      335.92      8.88 o 
   1   5   1       23.37       32.51      3.92 o 
   2   5   1      796.90      808.96     13.97 o 
   3   5   1       37.92       44.42      2.49 o 
   5   5   1      199.41      217.80      6.68 o 
   6   5   1      526.94      507.79      9.28 o 
   7   5   1       53.33       68.75      2.84 o 
   8   5   1      678.66      624.95     11.58 o 
   9   5   1      242.23      260.81      7.86 o 
  10   5   1     2202.03     2094.22     33.27 o 
  11   5   1      163.23      160.53      7.16 o 
  12   5   1        0.10        0.93      2.08 o 
  13   5   1       74.42       88.85      5.81 o 
  14   5   1       50.59       49.84      5.03 o 
 -10   6   1      107.31      110.67      6.59 o 
  -9   6   1      124.96      123.80      6.13 o 
  -8   6   1       49.99       51.46      4.51 o 
  -7   6   1      310.10      322.63      7.89 o 
  -6   6   1       14.07        9.86      2.52 o 
  -5   6   1       19.04       20.07      1.75 o 
  -4   6   1      947.11      954.79     11.33 o 
  -3   6   1        6.52        2.99      1.27 o 
  -2   6   1     2282.33     2556.12     33.12 o 
  -1   6   1       47.38       39.16      2.49 o 
   0   6   1     3464.40     3572.14     45.74 o 
   1   6   1      148.02      156.10     11.20 o 
   2   6   1     1429.77     1544.87     29.67 o 
   3   6   1       83.43      101.01      3.83 o 
   4   6   1       17.25        5.53      1.34 o 
   5   6   1       60.73       63.21      4.43 o 
   6   6   1      648.33      612.10     12.98 o 
   7   6   1       33.91       32.76      2.63 o 
   8   6   1       16.32       14.32      1.91 o 
   9   6   1      253.05      222.76      7.08 o 
  10   6   1       31.73       28.63      2.82 o 
  11   6   1        5.34        5.79      2.11 o 
  12   6   1       98.45       86.43      5.44 o 
  13   6   1      145.95      130.40      6.41 o 
  14   6   1      204.49      192.22      8.22 o 
 -10   7   1       14.22        8.29      3.43 o 
  -9   7   1      190.66      193.07     10.12 o 
  -8   7   1      146.28      142.87      6.29 o 
  -7   7   1       13.96       12.05      2.71 o 
  -6   7   1      111.54       94.94      4.84 o 
  -5   7   1       82.46       84.33      3.54 o 
  -4   7   1      369.99      377.75      6.90 o 
  -3   7   1      361.48      399.32      6.43 o 
  -2   7   1     3030.65     3438.93     35.83 o 
  -1   7   1        1.81        3.51      1.48 o 
   0   7   1      224.71      221.49      5.12 o 
   1   7   1      167.80      149.90      4.30 o 
   2   7   1      355.13      447.51      8.69 o 
   3   7   1        2.03        3.34      1.56 o 
   4   7   1     1459.53     1349.90     19.37 o 
   5   7   1      198.89        1.98      0.94 o 
   6   7   1       37.88        5.73      2.00 o 
   7   7   1        0.08       -0.54      1.11 o 
   8   7   1      357.77      370.68      8.68 o 
   9   7   1      174.18      201.57      6.24 o 
  10   7   1      121.09      147.48      8.58 o 
  11   7   1      277.32      276.96      8.14 o 
  12   7   1       47.58       44.84      5.48 o 
  13   7   1       50.12       52.95      4.67 o 
  14   7   1        3.90        0.06      2.71 o 
  -9   8   1        8.88        3.96      3.14 o 
  -8   8   1        4.12        6.26      3.04 o 
  -7   8   1       36.38       34.65      3.66 o 
  -6   8   1       30.76       36.60      5.50 o 
  -5   8   1       29.79       37.63      3.28 o 
  -4   8   1        2.77        1.46      1.66 o 
  -3   8   1      114.89      107.08      3.61 o 
  -2   8   1       65.65       77.86      3.16 o 
  -1   8   1      115.29      117.10      4.43 o 
   0   8   1     1583.53     1604.17     15.43 o 
   1   8   1      261.84      283.71      6.52 o 
   2   8   1     2093.83     2079.57     22.35 o 
   3   8   1        2.64        1.13      0.99 o 
   4   8   1       41.18       56.69      3.92 o 
   5   8   1        0.77       -1.51      1.30 o 
   6   8   1     2341.39     2359.96     32.43 o 
   7   8   1       56.98       49.06      5.18 o 
   8   8   1      812.05      782.11     13.79 o 
   9   8   1       49.34       53.94      3.55 o 
  10   8   1       67.53       63.66      7.58 o 
  11   8   1      320.67      329.43      9.33 o 
  12   8   1       74.79       73.86      6.06 o 
  13   8   1        0.01       -1.76      2.39 o 
  14   8   1      169.73      182.17      8.08 o 
  -8   9   1      524.37      505.39     15.40 o 
  -7   9   1        0.02       -1.76      2.70 o 
  -6   9   1       14.27       10.29      1.98 o 
  -5   9   1       10.79       11.79      2.26 o 
  -4   9   1      482.08      492.27      8.86 o 
  -3   9   1      203.15      204.72      5.19 o 
  -2   9   1      421.30      383.77      7.76 o 
  -1   9   1      291.83      322.27      6.91 o 
   0   9   1       16.72       18.99      1.76 o 
   1   9   1      409.56      441.58      7.10 o 
   2   9   1       49.33       52.07      2.48 o 
   3   9   1        3.39        2.39      1.34 o 
   4   9   1     4172.39     4166.41     43.31 o 
   5   9   1       63.60       70.92      4.41 o 
   6   9   1       12.30        6.81      1.42 o 
   7   9   1       90.59       98.99      8.86 o 
   8   9   1      121.54      120.65      4.93 o 
   9   9   1       45.57       47.70      3.73 o 
  10   9   1      881.32      847.01     15.71 o 
  11   9   1       59.33       66.84      4.56 o 
  12   9   1      484.35      497.53     19.50 o 
  13   9   1        9.45        2.44      2.99 o 
  -8  10   1      481.94      478.52     17.70 o 
  -7  10   1        8.83        7.37      4.88 o 
  -6  10   1      287.08      287.00     12.69 o 
  -5  10   1       47.11       49.31      4.04 o 
  -4  10   1        7.37        3.59      2.28 o 
  -3  10   1       56.27       64.12      4.29 o 
  -2  10   1       73.76       80.47      4.48 o 
  -1  10   1       79.20       74.66      5.49 o 
   0  10   1      335.41      350.30      6.84 o 
   1  10   1       13.00       13.18      1.74 o 
   2  10   1     3317.64     3439.14     36.24 o 
   3  10   1        0.83        0.37      1.26 o 
   4  10   1       84.52      102.19      4.73 o 
   5  10   1       17.19       17.07      1.92 o 
   6  10   1      653.12      631.92     10.21 o 
   7  10   1       56.34       60.69      3.95 o 
   8  10   1     1898.88     1894.48     28.47 o 
   9  10   1      194.15      212.30     11.36 o 
  10  10   1       60.58       57.70      4.24 o 
  11  10   1       22.98       20.61      3.03 o 
  12  10   1      567.99      557.18     12.88 o 
  13  10   1        0.63       -1.00      2.46 o 
  -7  11   1       25.69       27.32      6.47 o 
  -6  11   1        1.67        0.26      4.33 o 
  -5  11   1        3.78        5.10      3.01 o 
  -4  11   1       51.86       51.45      4.62 o 
  -3  11   1      153.88      160.66      9.83 o 
  -2  11   1      710.45      733.59     17.42 o 
  -1  11   1      168.07      185.32      6.27 o 
   0  11   1      244.50      243.11     11.42 o 
   1  11   1      204.00      209.35      5.40 o 
   2  11   1     1365.44     1443.75     17.77 o 
   3  11   1      155.37      155.06      5.08 o 
   4  11   1      173.86      154.48      5.05 o 
   5  11   1       49.94       47.54      3.18 o 
   6  11   1        5.21        6.37      1.71 o 
   7  11   1       10.55        8.86      2.15 o 
   8  11   1       20.10       19.66      2.80 o 
   9  11   1      119.28      116.30      5.73 o 
  10  11   1      181.06      180.04      7.05 o 
  11  11   1        0.02       -1.91      2.10 o 
  12  11   1       96.73       90.26      5.80 o 
  13  11   1        0.06       -2.59      2.48 o 
  -6  12   1       96.39       99.84      9.40 o 
  -5  12   1       13.35       14.82      4.21 o 
  -4  12   1       46.67       52.35      5.14 o 
  -3  12   1      118.34      127.48      6.46 o 
  -2  12   1       22.98       22.48      3.86 o 
  -1  12   1        0.12        0.93      2.74 o 
   0  12   1      275.53      282.58      7.78 o 
   1  12   1        6.12        6.79      2.23 o 
   2  12   1      550.93      583.66      9.62 o 
   3  12   1        9.61        6.70      1.87 o 
   4  12   1      391.48      414.33      9.11 o 
   5  12   1       82.61       72.02      4.13 o 
   6  12   1      541.89      539.56     10.79 o 
   7  12   1        8.66        5.69      1.81 o 
   8  12   1     2714.76     2894.78     35.80 o 
   9  12   1        3.24        2.41      2.20 o 
  10  12   1      267.95      256.64      9.79 o 
  11  12   1        5.54        3.26      2.42 o 
  12  12   1      120.74      112.39      8.42 o 
  -5  13   1       19.67       22.17      4.12 o 
  -4  13   1       25.68       19.31      5.41 o 
  -3  13   1        0.89       -0.76      2.93 o 
  -2  13   1      117.91      127.99      8.27 o 
  -1  13   1       45.53       36.41      5.83 o 
   0  13   1      298.28      342.58      8.99 o 
   1  13   1       35.76       40.44      3.78 o 
   2  13   1      127.55      138.60      5.14 o 
   3  13   1        0.04        1.16      1.85 o 
   4  13   1     1365.69     1324.40     21.01 o 
   5  13   1        8.59        5.89      2.13 o 
   6  13   1      794.61      784.18     14.33 o 
   7  13   1        5.79        5.41      2.27 o 
   8  13   1        0.34        1.19      1.86 o 
   9  13   1        0.42       -0.28      1.93 o 
  10  13   1       91.51       86.35      5.84 o 
  11  13   1        3.74        0.29      3.26 o 
  12  13   1       29.63       23.39      3.82 o 
  -3  14   1        1.79        4.69      4.32 o 
  -2  14   1       31.41       35.28     13.22 o 
  -1  14   1        5.86        6.49      3.69 o 
   0  14   1      377.42      409.21     20.08 o 
   1  14   1       43.57       40.36      3.97 o 
   2  14   1      662.25      688.84     14.00 o 
   3  14   1       19.41       15.54      3.96 o 
   4  14   1        0.96       -0.16      2.15 o 
   5  14   1       40.01       39.06      3.65 o 
   6  14   1        1.00        0.84      2.20 o 
   7  14   1        2.62        2.04      2.23 o 
   8  14   1      152.52      175.13      6.74 o 
   9  14   1       17.18       14.77      2.71 o 
  10  14   1      291.87      302.13      8.13 o 
  11  14   1        0.03        2.70      2.89 o 
  -2  15   1        1.53        4.27      4.41 o 
  -1  15   1       14.18       12.81      8.20 o 
   0  15   1       48.27       51.90      7.43 o 
   1  15   1       24.11       21.00      4.44 o 
   2  15   1       11.28       11.83      3.14 o 
   3  15   1        1.60        6.42      3.63 o 
   4  15   1      750.29      736.05     19.96 o 
   5  15   1       65.06       68.43      4.93 o 
   6  15   1      918.64      935.42     17.39 o 
   7  15   1        6.91        5.96      2.56 o 
   8  15   1       34.90       38.42      5.45 o 
   9  15   1        8.06        1.78      2.56 o 
  10  15   1      279.85      276.44      8.66 o 
   0  16   1      114.17       92.66     15.22 o 
   1  16   1       76.53       77.48     11.84 o 
   2  16   1        5.17        6.86      3.57 o 
   3  16   1       30.66       32.51      5.41 o 
   4  16   1      206.13      208.55     23.13 o 
   5  16   1        0.42        5.84      4.45 o 
   6  16   1       20.60       17.13      3.42 o 
   7  16   1       18.61       18.34      3.37 o 
   8  16   1        1.70        3.16      2.87 o 
   9  16   1        8.54        9.96      3.14 o 
   4  17   1      146.57      154.60     12.34 o 
   5  17   1        2.53        1.27      3.86 o 
  -6 -16   2      154.37      169.94      9.98 o 
  -5 -16   2        0.83       -2.10      4.40 o 
  -4 -16   2      222.91      233.63     13.79 o 
  -3 -16   2       36.06       36.90      5.65 o 
  -8 -15   2      283.62      296.98      9.30 o 
  -7 -15   2        2.82        3.19      2.72 o 
  -6 -15   2       25.90       18.54      4.01 o 
  -5 -15   2        2.14        1.37      3.49 o 
  -4 -15   2       73.03       69.76      8.36 o 
  -3 -15   2       72.49       76.55      8.76 o 
  -2 -15   2      508.06      544.06     25.84 o 
  -1 -15   2       97.46      121.79     13.37 o 
   0 -15   2      102.90      108.42     12.47 o 
   1 -15   2        1.19       -0.65      4.36 o 
 -10 -14   2      769.67      783.20     14.97 o 
  -9 -14   2        0.01        1.29      2.45 o 
  -8 -14   2       75.34       65.24      4.95 o 
  -7 -14   2        1.34        3.24      2.64 o 
  -6 -14   2      122.83      101.88      6.71 o 
  -5 -14   2        0.86       -0.51      2.78 o 
  -4 -14   2      654.69      726.56     19.51 o 
  -3 -14   2       51.54       54.59      5.79 o 
  -2 -14   2       26.00       29.17      4.72 o 
  -1 -14   2       15.74       12.02      6.07 o 
   0 -14   2       20.07       18.88      5.27 o 
   1 -14   2      146.29      142.94     10.98 o 
   2 -14   2      196.80      199.86     13.03 o 
   3 -14   2       12.57        3.73      5.11 o 
 -11 -13   2       22.80       26.07      3.54 o 
 -10 -13   2       47.94       45.94      3.94 o 
  -9 -13   2       39.28       39.58      4.52 o 
  -8 -13   2       24.63       27.23      3.25 o 
  -7 -13   2        1.55       -0.65      2.00 o 
  -6 -13   2      350.19      371.88     12.70 o 
  -5 -13   2       29.55       26.45      3.23 o 
  -4 -13   2      127.29      140.82      8.64 o 
  -3 -13   2       31.40       30.73      4.90 o 
  -2 -13   2      298.17      299.74      9.26 o 
  -1 -13   2      288.92      302.53      9.46 o 
   0 -13   2       28.76       18.16      8.35 o 
   1 -13   2      317.78      321.97     13.87 o 
   2 -13   2        2.25       -1.68      5.93 o 
   3 -13   2        6.10       10.16      4.36 o 
   4 -13   2       96.86       89.62      6.59 o 
 -11 -12   2        3.25        2.54      2.40 o 
 -10 -12   2      579.88      607.77     12.11 o 
  -9 -12   2        1.13       -1.70      2.02 o 
  -8 -12   2      276.47      284.13      7.54 o 
  -7 -12   2       17.10       11.32      2.46 o 
  -6 -12   2      549.42      569.57     10.85 o 
  -5 -12   2       15.06       19.18      2.78 o 
  -4 -12   2     1599.05     1616.98     24.46 o 
  -3 -12   2      236.60      237.73      9.27 o 
  -2 -12   2      252.44      247.04      7.90 o 
  -1 -12   2        3.38        1.50      1.86 o 
   0 -12   2        0.37        2.21      2.67 o 
   1 -12   2        0.75       -1.58      3.25 o 
   2 -12   2       39.61       34.75      3.99 o 
   3 -12   2        9.94        5.35      2.92 o 
   4 -12   2       94.36       93.90      7.90 o 
   5 -12   2       11.84        9.13      3.28 o 
 -12 -11   2      223.47      235.93      9.34 o 
 -11 -11   2       50.65       50.04      4.91 o 
 -10 -11   2      153.65      133.47      5.76 o 
  -9 -11   2       24.87       22.52      2.85 o 
  -8 -11   2      546.21      541.27     12.05 o 
  -7 -11   2       18.00       17.36      2.43 o 
  -6 -11   2       56.97       57.52      4.87 o 
  -5 -11   2        2.89        1.41      1.63 o 
  -4 -11   2        0.79       -0.27      1.69 o 
  -3 -11   2       44.57       44.54      3.43 o 
  -2 -11   2      186.16      189.46      5.78 o 
  -1 -11   2        7.43        6.15      2.35 o 
   0 -11   2     5509.32     5607.96     63.41 o 
   1 -11   2        3.06        0.96      2.59 o 
   2 -11   2      226.69      231.30      7.33 o 
   3 -11   2       11.05       16.19      3.05 o 
   4 -11   2      186.47      200.62      8.01 o 
   5 -11   2      166.55      185.64      7.49 o 
   6 -11   2       71.16       52.80      8.50 o 
 -12 -10   2      316.60      331.89     10.51 o 
 -11 -10   2      213.06      224.07     10.77 o 
 -10 -10   2      195.90      207.78     10.19 o 
  -9 -10   2        0.50        1.36      1.88 o 
  -8 -10   2      353.68      325.00      7.49 o 
  -7 -10   2       36.18       33.58      2.81 o 
  -6 -10   2       28.25       37.16      2.98 o 
  -5 -10   2       74.75       67.61      3.55 o 
  -4 -10   2     1375.13     1360.57     18.62 o 
  -3 -10   2       19.13       20.60      2.08 o 
  -2 -10   2      329.03      335.90      5.95 o 
  -1 -10   2        0.18        2.05      1.84 o 
   0 -10   2       19.60       14.37      1.92 o 
   1 -10   2       23.87       25.74      2.67 o 
   2 -10   2     1178.15     1164.40     18.95 o 
   3 -10   2        2.07        0.71      2.36 o 
   4 -10   2      229.33      214.12      7.97 o 
   5 -10   2        1.99        1.11      2.46 o 
   6 -10   2      157.98      146.41      8.89 o 
   7 -10   2       24.95       18.62      5.93 o 
 -13  -9   2      214.18      225.16      9.75 o 
 -12  -9   2     2419.47     2494.95     43.73 o 
 -11  -9   2        0.12        2.49      2.52 o 
 -10  -9   2        1.04       -3.18      1.96 o 
  -9  -9   2        1.90       -2.08      1.83 o 
  -8  -9   2     1382.10     1330.36     18.76 o 
  -7  -9   2        1.03        0.94      1.48 o 
  -6  -9   2      654.09      732.16     11.68 o 
  -5  -9   2        1.89        1.85      1.86 o 
  -4  -9   2       15.46        6.84      1.59 o 
  -3  -9   2       18.86       23.68      3.03 o 
  -2  -9   2       94.97      112.73      3.83 o 
  -1  -9   2       10.02        8.68      1.45 o 
   0  -9   2      336.41      344.24      6.91 o 
   1  -9   2      285.19      293.23      5.72 o 
   2  -9   2       76.59       84.42      4.07 o 
   3  -9   2       63.16       65.01      3.32 o 
   4  -9   2       22.57       26.66      2.54 o 
   5  -9   2       60.45       62.09      4.31 o 
   6  -9   2      553.70      593.66     13.67 o 
   7  -9   2       90.52       88.28      6.23 o 
   8  -9   2      180.69      180.45     10.32 o 
 -13  -8   2       18.07       13.00      3.61 o 
 -12  -8   2      214.68      206.49     13.00 o 
 -11  -8   2        3.93        1.19      2.46 o 
 -10  -8   2     1246.84     1206.32     23.50 o 
  -9  -8   2      242.44      218.61      9.17 o 
  -8  -8   2      748.79      649.61     25.90 o 
  -7  -8   2       21.49       26.85      2.30 o 
  -6  -8   2      115.30      106.81      3.84 o 
  -5  -8   2       40.00       41.12      2.85 o 
  -4  -8   2      643.42      650.39     10.17 o 
  -3  -8   2        5.66        3.89      1.03 o 
  -2  -8   2     2392.92     2419.47     29.04 o 
  -1  -8   2      168.84      201.07      3.91 o 
   0  -8   2       86.64       92.38      3.26 o 
   1  -8   2      442.02      470.49      6.38 o 
   2  -8   2       59.56       62.51      2.68 o 
   3  -8   2      713.04      717.47     13.30 o 
   4  -8   2        6.21        3.74      1.65 o 
   5  -8   2       88.98       83.27      3.76 o 
   6  -8   2       45.95       35.62      4.14 o 
   7  -8   2       15.03       14.10      2.79 o 
   8  -8   2       32.21       29.51      4.14 o 
   9  -8   2       39.91       27.92      4.46 o 
 -13  -7   2       15.93        4.83      3.17 o 
 -12  -7   2        4.80        2.71      2.70 o 
 -11  -7   2        1.63        2.07      3.32 o 
 -10  -7   2        8.43        9.74      2.59 o 
  -9  -7   2      140.07      134.85      6.03 o 
  -8  -7   2      113.17      145.87      5.98 o 
  -7  -7   2       10.39        4.53      1.89 o 
  -6  -7   2     3738.46     3587.45     45.24 o 
  -5  -7   2        0.77        0.07      1.08 o 
  -4  -7   2      695.73      749.34     10.94 o 
  -3  -7   2       20.46       18.36      1.50 o 
  -2  -7   2      616.55      574.39     11.40 o 
  -1  -7   2       52.19       59.22      2.42 o 
   0  -7   2      133.44      140.03      3.21 o 
   1  -7   2      749.11      749.26      9.10 o 
   2  -7   2       23.79       26.99      1.97 o 
   3  -7   2        0.59        1.61      1.23 o 
   4  -7   2        5.87        2.69      1.44 o 
   5  -7   2      216.72      220.50      5.13 o 
   6  -7   2      240.48      246.05      7.64 o 
   7  -7   2       55.29       65.49      4.75 o 
   8  -7   2       44.06       50.37      3.96 o 
   9  -7   2      156.78      141.08      6.35 o 
  10  -7   2        0.00        3.41      3.14 o 
 -13  -6   2       87.19       84.79      6.63 o 
 -12  -6   2       61.16       64.29      8.82 o 
 -11  -6   2      169.80      162.84      7.28 o 
 -10  -6   2      270.21      250.68      8.55 o 
  -9  -6   2      141.75      136.03      8.30 o 
  -8  -6   2        3.47        3.42      1.76 o 
  -7  -6   2      276.11      250.52     10.14 o 
  -6  -6   2        2.36       -1.00      1.23 o 
  -5  -6   2        0.10       -1.32      1.13 o 
  -4  -6   2        0.17        5.20      2.26 o 
  -3  -6   2       10.84       10.79      1.19 o 
  -2  -6   2      965.62     1058.67     17.53 o 
  -1  -6   2        0.30        0.10      0.76 o 
   0  -6   2        0.40       -0.04      0.79 o 
   1  -6   2       17.21       21.19      1.74 o 
   2  -6   2      890.51      880.96     12.58 o 
   3  -6   2      123.05      116.11      3.70 o 
   4  -6   2     3631.61     3701.21     38.68 o 
   5  -6   2      277.29      293.68      5.59 o 
   6  -6   2       29.83       30.66      2.84 o 
   7  -6   2        7.58        5.24      2.46 o 
   8  -6   2       49.54       56.11      4.50 o 
   9  -6   2       67.50       70.42      8.78 o 
  10  -6   2      135.03      121.54      5.99 o 
 -13  -5   2        0.32        1.03      2.69 o 
 -12  -5   2        1.34       -1.11      2.48 o 
 -11  -5   2       66.59       59.89      4.94 o 
 -10  -5   2       72.57       67.92      4.90 o 
  -9  -5   2      133.15      139.62      6.77 o 
  -8  -5   2     1680.68     1503.82     25.68 o 
  -7  -5   2      384.55      364.21      8.92 o 
  -5  -5   2        5.00        0.62      1.14 o 
  -4  -5   2      110.55       65.01      3.42 o 
  -3  -5   2       78.07       87.17      3.39 o 
  -2  -5   2     2086.44     2240.47     29.29 o 
  -1  -5   2        7.20        4.65      1.28 o 
   0  -5   2     4432.08     4519.83     63.18 o 
   1  -5   2      362.48      445.51      6.38 o 
   2  -5   2       30.23       40.50      2.19 o 
   3  -5   2       65.07       52.77      2.38 o 
   4  -5   2      291.74      294.79      8.36 o 
   5  -5   2       30.17       31.40      2.63 o 
   6  -5   2        4.70        3.34      1.68 o 
   7  -5   2        9.71        7.15      2.43 o 
   8  -5   2      810.12      836.85     15.34 o 
   9  -5   2       73.28       74.57      5.06 o 
  10  -5   2       13.85       14.91      3.19 o 
  11  -5   2        7.78        2.01      2.68 o 
 -13  -4   2       41.23       37.16      5.30 o 
 -12  -4   2        0.01       -0.85      2.39 o 
 -11  -4   2      115.04      109.89     19.08 o 
 -10  -4   2      564.01      613.43     14.13 o 
  -9  -4   2      413.74      404.99     11.67 o 
  -8  -4   2     2000.92     1881.84     30.71 o 
  -7  -4   2        8.87       14.79      2.08 o 
  -5  -4   2      127.25      151.84      4.76 o 
  -4  -4   2      143.20      277.65      8.46 o 
  -3  -4   2        8.46        8.83      1.39 o 
  -2  -4   2     2991.99     3372.74     49.80 o 
  -1  -4   2      228.27      244.82     19.66 o 
   0  -4   2      274.18      357.21     12.29 o 
   1  -4   2      309.31      390.28      9.14 o 
   2  -4   2      466.15      494.16      9.65 o 
   3  -4   2     1182.83     1275.85     15.74 o 
   4  -4   2     1038.47     1160.69     14.44 o 
   5  -4   2      459.95      491.30      9.39 o 
   6  -4   2      706.27      775.47     13.17 o 
   7  -4   2       12.32       10.20      1.97 o 
   8  -4   2       62.83       68.50      4.80 o 
   9  -4   2      189.80      183.31      6.58 o 
  10  -4   2       37.02       41.06      4.64 o 
  11  -4   2       60.08       69.10      6.41 o 
  12  -4   2        0.05        0.54      3.35 o 
 -13  -3   2       47.17       59.34      9.61 o 
 -12  -3   2      237.12      235.41     17.11 o 
 -11  -3   2       88.26       86.17      5.85 o 
 -10  -3   2       53.28       56.15      4.53 o 
  -9  -3   2       38.40       38.50      3.54 o 
  -8  -3   2      103.69       90.92      4.50 o 
  -7  -3   2       82.71       86.15      4.72 o 
  -5  -3   2        2.90        1.25      1.34 o 
  -4  -3   2     6641.11     7437.79    232.37 o 
  -3  -3   2      401.98      483.50     17.80 o 
  -2  -3   2     1505.81     1722.26     48.80 o 
  -1  -3   2       32.80       35.22      2.67 o 
   0  -3   2     6535.36     7675.88    192.70 o 
   1  -3   2      167.40      205.39      7.85 o 
   2  -3   2      902.00      806.81     16.51 o 
   3  -3   2     2424.25     2717.18     64.63 o 
   4  -3   2      173.16      211.61      6.24 o 
   5  -3   2        3.70        4.72      1.34 o 
   6  -3   2      796.35      825.85     11.96 o 
   7  -3   2       25.19       30.00      2.93 o 
   8  -3   2       39.25       51.66      3.94 o 
   9  -3   2       89.30       77.16      7.61 o 
  10  -3   2      103.85       99.32      7.40 o 
  11  -3   2       60.38       63.46      7.95 o 
  12  -3   2        0.45       -1.75      3.10 o 
 -13  -2   2       14.03       12.30      3.55 o 
 -12  -2   2        8.74        7.58      3.07 o 
 -11  -2   2       49.29       43.95      6.33 o 
 -10  -2   2        0.13       -0.75      1.99 o 
  -9  -2   2      635.02      664.30     18.12 o 
  -8  -2   2     2004.68     1979.52     32.15 o 
  -7  -2   2        6.64        2.64      1.62 o 
  -5  -2   2        0.22       -1.69      0.85 o 
  -4  -2   2     2049.31     2260.07     65.12 o 
  -3  -2   2        1.18       -0.20      0.75 o 
  -2  -2   2     1937.99     1978.42     54.55 o 
  -1  -2   2       88.83      100.22      5.74 o 
   0  -2   2     3046.25     3582.43     64.18 o 
   2  -2   2      821.57      990.33     27.43 o 
   3  -2   2       41.15       48.73      3.04 o 
   4  -2   2       10.02       30.29      8.26 o 
   5  -2   2       12.73        8.09      2.01 o 
   6  -2   2       15.29       42.64      3.98 o 
   7  -2   2       18.40       16.00      2.10 o 
   8  -2   2        3.00        5.72      1.88 o 
   9  -2   2      189.56      201.82      6.77 o 
  10  -2   2      129.27      150.33     10.23 o 
  11  -2   2      235.86      243.84      9.21 o 
  12  -2   2       26.10       33.54      6.99 o 
 -13  -1   2       67.13       68.38      6.37 o 
 -12  -1   2      592.45      560.91     15.13 o 
 -11  -1   2       29.85       25.81      3.87 o 
 -10  -1   2      102.47      102.32     15.08 o 
  -9  -1   2      437.26      436.19     11.15 o 
  -8  -1   2      731.76      629.77     14.40 o 
  -7  -1   2       64.67       67.46      5.20 o 
  -6  -1   2      495.07      402.41     11.51 o 
  -5  -1   2       80.89       80.27      8.93 o 
  -4  -1   2        8.75        0.10      0.64 o 
  -3  -1   2       37.64       41.14      5.49 o 
  -2  -1   2     1554.96     1526.08     43.08 o 
  -1  -1   2      113.34      117.97      5.84 o 
   3  -1   2        4.23        8.55      2.28 o 
   4  -1   2        0.25       -1.78      1.07 o 
   5  -1   2       49.36       45.77      3.04 o 
   6  -1   2      807.58      734.02     11.51 o 
   7  -1   2       77.62       81.02      3.13 o 
   8  -1   2      553.22      508.31      9.38 o 
   9  -1   2      136.41      138.65      5.55 o 
  10  -1   2       62.75       56.22      4.23 o 
  11  -1   2      271.79      279.66      8.59 o 
  12  -1   2       25.25       24.21      6.63 o 
  13  -1   2       29.01       31.19      5.32 o 
 -13   0   2       10.37        6.83      3.93 o 
 -12   0   2      157.60      143.42      8.49 o 
 -11   0   2       12.38       12.21      4.35 o 
 -10   0   2     1102.85     1123.95     22.48 o 
  -9   0   2       72.88       82.06      5.33 o 
  -8   0   2        4.51        4.18      2.00 o 
  -7   0   2      309.24      316.31      7.48 o 
  -6   0   2        7.85        0.53      0.96 o 
  -5   0   2      198.74      198.73     15.06 o 
  -4   0   2     1119.90     1107.41     22.73 o 
  -3   0   2      124.58       -0.88      1.25 o 
  -2   0   2     5449.05     5787.56    148.49 o 
  -1   0   2        5.56        0.03      1.84 o 
   3   0   2      525.27      612.01     19.17 o 
   4   0   2      104.80      118.71      3.96 o 
   5   0   2       34.33       38.44      2.48 o 
   6   0   2      345.30      329.16      6.74 o 
   7   0   2        6.45       10.84      1.87 o 
   8   0   2        5.04        7.02      1.21 o 
   9   0   2      144.65      146.26      5.46 o 
  10   0   2      270.85      249.22      7.27 o 
  11   0   2      185.26      194.43      6.98 o 
  12   0   2      369.31      361.82     12.51 o 
  13   0   2       43.54       37.66      8.41 o 
 -12   1   2       56.62       61.42      9.22 o 
 -11   1   2      255.95      274.78     10.22 o 
 -10   1   2     1618.90     1614.70     35.68 o 
  -9   1   2        0.75        3.67      2.77 o 
  -8   1   2      280.24      262.01      7.19 o 
  -7   1   2       31.37       30.43      2.75 o 
  -6   1   2     1552.65     1615.75     35.52 o 
  -5   1   2       22.99       15.25      3.56 o 
  -4   1   2       92.01       63.45      9.43 o 
  -3   1   2      117.39      124.47      8.29 o 
  -2   1   2        1.50       -0.97      0.79 o 
  -1   1   2      112.00       96.94      5.76 o 
   3   1   2     1077.19     1202.95     34.04 o 
   4   1   2      157.31      151.69      8.49 o 
   5   1   2      296.05      345.04      7.80 o 
   6   1   2     1015.12     1081.33     18.47 o 
   7   1   2      451.23      485.06      8.40 o 
   8   1   2     2828.02     2955.08     38.93 o 
   9   1   2      242.26      260.16      6.05 o 
  10   1   2      124.79      147.91      5.11 o 
  11   1   2        1.06       -0.35      2.02 o 
  12   1   2       64.89       68.10      6.96 o 
  13   1   2        0.29       -0.61      2.85 o 
 -12   2   2        9.85        7.78      3.65 o 
 -11   2   2       95.35       86.84     10.64 o 
 -10   2   2      371.93      384.26     14.05 o 
  -9   2   2       26.10       21.88      3.13 o 
  -8   2   2      140.39      137.84      3.98 o 
  -7   2   2       29.42       29.98      2.04 o 
  -6   2   2      144.59      156.16      4.10 o 
  -5   2   2        4.42        7.23      2.26 o 
  -4   2   2     1921.26     2123.46     31.31 o 
  -3   2   2       83.03       85.56      3.03 o 
  -2   2   2     5216.57       -2.83      1.41 o 
  -1   2   2      157.27       -1.05      0.53 o 
   0   2   2     6131.85     7001.15    175.49 o 
   1   2   2      272.52      317.75     10.04 o 
   2   2   2     8535.09     9844.24    174.22 o 
   3   2   2     1162.06     1284.98     36.60 o 
   4   2   2       66.25        4.81      2.23 o 
   5   2   2      511.35      547.90     20.87 o 
   6   2   2      274.33      374.93     17.42 o 
   7   2   2      627.84      714.54     11.61 o 
   8   2   2        0.62        0.98      1.07 o 
   9   2   2      109.86      128.11      4.34 o 
  10   2   2      337.84      312.80      8.20 o 
  11   2   2       54.08       60.44      4.40 o 
  12   2   2      289.33      286.03      9.06 o 
  13   2   2        0.90       -1.51      3.12 o 
  14   2   2       92.28       92.66      7.34 o 
 -12   3   2       15.62        7.41      3.70 o 
 -11   3   2      160.83      150.85      6.95 o 
 -10   3   2      333.20      306.09      8.60 o 
  -9   3   2       15.43       14.31      2.65 o 
  -8   3   2      358.99      374.17      9.70 o 
  -7   3   2       28.64       29.56      2.29 o 
  -6   3   2      356.54      308.94      5.55 o 
  -5   3   2      123.48      126.66      3.24 o 
  -4   3   2    11146.33    12021.98    128.14 o 
  -3   3   2        0.13        0.65      0.96 o 
  -2   3   2       81.22       71.63      3.47 o 
   0   3   2      244.92        0.96      0.73 o 
   1   3   2       25.04       26.89      2.82 o 
   2   3   2      132.99      142.89      6.24 o 
   3   3   2      221.55      245.92     10.64 o 
   4   3   2     1998.73     2076.23     58.42 o 
   5   3   2      585.60      699.95     25.12 o 
   6   3   2       63.35       81.55      8.97 o 
   7   3   2      436.16      478.40      8.00 o 
   8   3   2      759.71      671.41     16.03 o 
   9   3   2      112.15      108.69      4.21 o 
  10   3   2      651.97      628.25     12.51 o 
  11   3   2       38.20       36.81      3.42 o 
  12   3   2       37.19       30.83      5.37 o 
  13   3   2       17.49       11.36      3.50 o 
  14   3   2      173.19      215.83     11.34 o 
 -11   4   2       57.53       53.03      5.10 o 
 -10   4   2      370.11      359.14      8.95 o 
  -9   4   2       16.23       14.78      3.00 o 
  -8   4   2      407.56      414.74      8.79 o 
  -7   4   2      126.10      122.40      4.76 o 
  -6   4   2      847.44      862.00     11.58 o 
  -5   4   2      147.04      155.96      3.48 o 
  -4   4   2      352.71      368.20      5.32 o 
  -3   4   2       42.11       38.36      2.42 o 
  -2   4   2     2225.77     2491.90     36.56 o 
  -1   4   2        5.31        2.73      2.04 o 
   0   4   2    15265.13        0.66      1.07 o 
   1   4   2       22.35       -0.21      0.51 o 
   4   4   2     3737.48     4016.06     69.53 o 
   5   4   2      256.86      272.32     13.93 o 
   6   4   2     7458.84     8155.95    213.07 o 
   7   4   2      338.87      349.66      7.11 o 
   8   4   2        0.02       -0.80      1.25 o 
   9   4   2       13.98        8.61      2.13 o 
  10   4   2      624.68      569.19     11.38 o 
  11   4   2        2.60       -1.56      1.67 o 
  12   4   2      155.80      156.82      8.07 o 
  13   4   2       11.89        7.30      2.64 o 
  14   4   2       75.85       88.34      6.10 o 
 -11   5   2        8.67        4.31      3.09 o 
 -10   5   2        0.14       -1.74      2.46 o 
  -9   5   2        4.55        3.79      2.41 o 
  -8   5   2      695.28      676.39     15.28 o 
  -7   5   2      111.82      114.20      4.94 o 
  -6   5   2      492.64      555.97     10.03 o 
  -5   5   2      487.66      489.86      7.61 o 
  -4   5   2      775.16      725.26      9.84 o 
  -3   5   2      242.35      243.76      5.81 o 
  -2   5   2     3234.14     3511.67     44.70 o 
  -1   5   2      289.44      347.04      9.16 o 
   0   5   2     6416.86     7719.12    196.15 o 
   1   5   2       32.06       39.46      4.18 o 
   4   5   2      544.14      645.18     11.79 o 
   5   5   2      370.70      378.79      9.22 o 
   6   5   2       75.71      117.15      4.24 o 
   7   5   2       23.52       19.51      1.97 o 
   8   5   2      211.95      215.10      7.91 o 
   9   5   2      208.20      225.28      7.21 o 
  10   5   2     1196.95     1160.34     19.62 o 
  11   5   2        0.56       -1.08      1.62 o 
  12   5   2       21.78       18.30      2.74 o 
  13   5   2       78.58       89.49     11.18 o 
  14   5   2        4.70        0.80      2.60 o 
 -10   6   2        0.01       -3.28      2.57 o 
  -9   6   2       30.33       28.57      3.55 o 
  -8   6   2      346.93      357.88     12.18 o 
  -7   6   2       66.59       66.01      4.16 o 
  -6   6   2      503.18      526.00     10.07 o 
  -5   6   2      256.43      271.24      5.79 o 
  -4   6   2      182.14      153.65      4.05 o 
  -3   6   2        7.77        6.15      1.71 o 
  -2   6   2       17.66       16.12      1.65 o 
  -1   6   2       26.02       34.81      2.29 o 
   0   6   2      980.51     1367.56     22.38 o 
   1   6   2       57.27       56.17      5.53 o 
   2   6   2      217.55      259.91      7.47 o 
   3   6   2       16.75       11.45      1.55 o 
   4   6   2     3396.46     2954.51     61.76 o 
   5   6   2        7.41        9.64      1.61 o 
   6   6   2     2940.65     2754.20     35.69 o 
   7   6   2      105.24      104.50      7.80 o 
   8   6   2       43.23       36.46      2.31 o 
   9   6   2        5.87        8.20      1.55 o 
  10   6   2      198.12      220.42      6.18 o 
  11   6   2       30.08       35.26      3.32 o 
  12   6   2       79.59       61.81      4.28 o 
  13   6   2      108.58      108.68      5.83 o 
  14   6   2       46.68       44.11      9.05 o 
 -10   7   2      144.36      149.65      8.05 o 
  -9   7   2        0.84        0.71      2.59 o 
  -8   7   2        0.03       -0.42      2.26 o 
  -7   7   2        2.30       -0.03      2.11 o 
  -6   7   2       86.50       80.79      4.14 o 
  -5   7   2      105.94       98.02      4.79 o 
  -4   7   2      706.38      689.86     12.20 o 
  -3   7   2       35.07       27.81      2.17 o 
  -2   7   2     1049.59     1094.14     16.26 o 
  -1   7   2       45.22       47.11      2.21 o 
   0   7   2      479.29      680.81     12.13 o 
   1   7   2      415.05      424.94      7.57 o 
   2   7   2     1177.23     1171.49     16.45 o 
   3   7   2        1.59        5.07      1.24 o 
   4   7   2      597.49      621.73     12.40 o 
   5   7   2       28.67        8.88      7.20 o 
   6   7   2       41.42       35.32      3.76 o 
   7   7   2      309.72      341.18      7.04 o 
   8   7   2      256.53      252.94      6.41 o 
   9   7   2        0.40       -0.69      1.33 o 
  10   7   2        8.63        3.26      1.81 o 
  11   7   2       24.25       18.69      3.51 o 
  12   7   2       87.61       82.87      5.64 o 
  13   7   2       96.85       90.51      5.55 o 
  14   7   2      543.02      570.20     14.06 o 
  -9   8   2        3.85        6.45      3.45 o 
  -8   8   2       27.45       30.39      4.78 o 
  -7   8   2      499.22      490.41     16.02 o 
  -6   8   2     1283.49     1244.43     21.28 o 
  -5   8   2      266.79      259.68      6.07 o 
  -4   8   2      251.49      241.99      7.15 o 
  -3   8   2       71.63       79.61      5.08 o 
  -2   8   2     1348.21     1411.81     15.48 o 
  -1   8   2       48.38       54.45      2.53 o 
   0   8   2       72.66       92.90      2.95 o 
   1   8   2      120.58      136.97      4.34 o 
   2   8   2      126.86       81.54      2.91 o 
   3   8   2       85.73       99.01      3.00 o 
   4   8   2     2541.54     2446.24     29.45 o 
   5   8   2      430.09        1.11      1.03 o 
   6   8   2      236.67      230.56     20.49 o 
   7   8   2       28.19       31.81      4.46 o 
   8   8   2      664.38      685.53     16.07 o 
   9   8   2       15.49       10.36      1.90 o 
  10   8   2      205.94      196.44      7.67 o 
  11   8   2      127.14      129.76      5.54 o 
  12   8   2     1285.09     1285.97     25.62 o 
  13   8   2       52.01       45.35      4.29 o 
  14   8   2        1.57        1.41      2.61 o 
  -8   9   2       42.31       38.33      6.26 o 
  -7   9   2      206.42      197.93      7.65 o 
  -6   9   2      571.30      565.36      9.82 o 
  -5   9   2       18.91       21.08      2.75 o 
  -4   9   2       33.36       36.06      2.90 o 
  -3   9   2       23.93       28.41      2.51 o 
  -2   9   2      121.83       99.63      4.75 o 
  -1   9   2        9.57       13.32      1.83 o 
   0   9   2        0.74        0.23      1.00 o 
   1   9   2      133.61      152.05      3.83 o 
   2   9   2     3935.55     4014.12     41.11 o 
   3   9   2       33.58       32.14      2.16 o 
   4   9   2    11325.76    11308.65    120.90 o 
   5   9   2      214.59      215.85      4.81 o 
   6   9   2       21.14       20.53      2.25 o 
   7   9   2      124.67      141.83      6.14 o 
   8   9   2      182.35      193.51      5.80 o 
   9   9   2        6.80        2.68      1.67 o 
  10   9   2      107.61      120.11      5.05 o 
  11   9   2       40.56       40.15      3.51 o 
  12   9   2       26.79       28.22      3.18 o 
  13   9   2       87.71       88.84      5.82 o 
  14   9   2      254.36      249.32     14.15 o 
  -8  10   2      609.46      616.75     17.27 o 
  -7  10   2        1.89       -3.89      4.32 o 
  -6  10   2       34.40       32.11      3.34 o 
  -5  10   2        0.42       -0.57      2.19 o 
  -4  10   2      142.96      147.29      6.08 o 
  -3  10   2       23.36       21.96      3.00 o 
  -2  10   2      321.76      341.95      8.41 o 
  -1  10   2       22.15       14.64      1.96 o 
   0  10   2     1371.74     1377.67     16.24 o 
   1  10   2      128.02      132.28      3.54 o 
   2  10   2       46.66       40.07      2.45 o 
   3  10   2      205.73      208.60      5.07 o 
   4  10   2     2585.00     2668.51     31.55 o 
   5  10   2       39.08       44.87      2.68 o 
   6  10   2      998.45     1005.99     14.16 o 
   7  10   2        0.00        0.22      1.38 o 
   8  10   2      602.11      593.54     11.85 o 
   9  10   2       63.97       63.98      4.11 o 
  10  10   2        9.74        4.94      2.05 o 
  11  10   2      121.38      127.48      8.91 o 
  12  10   2      766.62      779.32     15.55 o 
  13  10   2      225.78      238.25     12.17 o 
  -7  11   2        2.29       -2.72      4.71 o 
  -6  11   2        0.01        0.91      4.64 o 
  -5  11   2        0.94       -0.43      2.47 o 
  -4  11   2       96.12       91.30      5.48 o 
  -3  11   2        8.98        5.95      2.49 o 
  -2  11   2        0.13       -0.05      2.07 o 
  -1  11   2        0.89       -1.03      1.64 o 
   0  11   2        6.54        2.54      1.87 o 
   1  11   2       94.36       99.64      4.03 o 
   2  11   2       64.80       61.18      3.15 o 
   3  11   2        1.24        3.53      1.48 o 
   4  11   2       71.76       71.06      3.44 o 
   5  11   2       32.85       36.73      2.79 o 
   6  11   2      513.20      510.79      9.05 o 
   7  11   2       43.36       34.98      2.59 o 
   8  11   2      330.31      324.77      8.50 o 
   9  11   2       44.15       39.97      3.51 o 
  10  11   2     1692.24     1846.81     30.70 o 
  11  11   2       38.01       40.76      3.92 o 
  12  11   2       43.80       40.63      4.04 o 
  13  11   2       19.93       18.14      3.31 o 
  -6  12   2       31.98       17.94     10.99 o 
  -5  12   2        9.67       14.66      3.60 o 
  -4  12   2      192.24      197.12      7.67 o 
  -3  12   2       10.51        6.88      4.21 o 
  -2  12   2      334.19      316.18      8.86 o 
  -1  12   2        1.05       -2.88      2.41 o 
   0  12   2     1832.59     1888.24     30.49 o 
   1  12   2       29.63       25.30      2.90 o 
   2  12   2     1050.88     1061.16     14.43 o 
   3  12   2       17.62       15.70      2.15 o 
   4  12   2        2.27        2.00      1.57 o 
   5  12   2        3.61        2.65      1.77 o 
   6  12   2      589.45      584.88     11.17 o 
   7  12   2        0.01       -0.25      1.54 o 
   8  12   2       44.12       52.68      4.23 o 
   9  12   2        0.82       -1.27      2.99 o 
  10  12   2        8.89        3.83      2.42 o 
  11  12   2       42.29       41.69      4.06 o 
  12  12   2       10.14        4.89      2.75 o 
  13  12   2       50.82       49.67      4.67 o 
  -5  13   2       11.59        9.59      3.69 o 
  -4  13   2      111.34      124.05      7.41 o 
  -3  13   2      162.66      148.84     10.72 o 
  -2  13   2      827.24      816.36     21.97 o 
  -1  13   2       37.16       41.30      5.02 o 
   0  13   2        1.65        1.71      2.22 o 
   1  13   2       28.35       30.00      3.85 o 
   2  13   2       15.80       16.30      2.40 o 
   3  13   2       14.46       17.47      2.46 o 
   4  13   2      107.64      110.02      5.25 o 
   5  13   2       31.10       29.08      3.00 o 
   6  13   2      139.70      142.47      5.64 o 
   7  13   2       27.47       19.76      2.72 o 
   8  13   2      332.59      319.54      7.62 o 
   9  13   2      125.76      127.99     11.91 o 
  10  13   2       41.58       29.75      3.76 o 
  11  13   2      135.99      139.40      7.37 o 
  12  13   2      330.20      368.01     10.77 o 
  -4  14   2       48.54       44.90      6.87 o 
  -3  14   2       42.00       42.38      6.66 o 
  -2  14   2      118.56      105.57      8.00 o 
  -1  14   2       66.13       67.01      6.42 o 
   0  14   2      209.96      229.06      9.83 o 
   1  14   2        0.74       -0.05      2.33 o 
   2  14   2     1228.83     1280.75     21.44 o 
   3  14   2        8.47        8.21      4.32 o 
   4  14   2        0.59       -0.50      2.06 o 
   5  14   2        8.81        6.38      2.40 o 
   6  14   2     1171.88     1159.70     19.37 o 
   7  14   2        3.57        6.60      2.35 o 
   8  14   2     1406.15     1449.94     22.94 o 
   9  14   2       34.62       32.08      3.78 o 
  10  14   2       43.09       33.21      4.20 o 
  11  14   2        8.85        7.52      2.95 o 
  -2  15   2       20.75       19.46      5.53 o 
  -1  15   2       48.23       48.73      6.03 o 
   0  15   2       40.09       41.75      8.84 o 
   1  15   2        3.86        2.40      2.72 o 
   2  15   2       83.40       81.99      5.39 o 
   3  15   2        0.13        0.91      3.38 o 
   4  15   2        6.28        4.60      3.05 o 
   5  15   2       18.58       20.36      3.99 o 
   6  15   2        0.35        0.49      2.39 o 
   7  15   2       26.99       25.33      3.42 o 
   8  15   2       28.11       22.53      5.78 o 
   9  15   2        5.24        8.00      2.71 o 
  10  15   2      595.52      600.50     13.03 o 
   0  16   2        4.43       -1.06      4.48 o 
   1  16   2       34.42       30.36      8.56 o 
   2  16   2        0.72        2.50      2.91 o 
   3  16   2        5.44        5.50      3.91 o 
   4  16   2       20.86       17.69      3.73 o 
   5  16   2        6.89        6.98      3.32 o 
   6  16   2      329.01      322.94      9.45 o 
   7  16   2        6.37        5.95      2.81 o 
   8  16   2      862.55      925.59     17.69 o 
   9  16   2       26.62       22.35      3.52 o 
   3  17   2        1.21       -0.27      4.19 o 
   4  17   2      263.27      278.11     12.35 o 
   5  17   2       34.80       31.78      8.65 o 
   6  17   2       34.49       30.54      4.78 o 
   7  17   2       19.09       13.18      3.43 o 
  -7 -15   3        7.59        2.02      2.93 o 
  -6 -15   3       44.90       40.12      5.75 o 
  -5 -15   3        0.23       -0.54      4.35 o 
  -4 -15   3      144.62      159.89     11.21 o 
  -3 -15   3       48.02       50.66      6.02 o 
  -2 -15   3       66.68       55.96     10.03 o 
  -1 -15   3       57.08       68.30     10.67 o 
   0 -15   3       28.09       26.54      7.63 o 
  -9 -14   3        7.76        5.71      2.85 o 
  -8 -14   3      116.11      107.01      6.25 o 
  -7 -14   3        2.16       -0.70      3.96 o 
  -6 -14   3      370.01      361.77      9.90 o 
  -5 -14   3        5.26        5.57      3.62 o 
  -4 -14   3     1451.62     1493.71     42.58 o 
  -3 -14   3       86.52       83.46      6.82 o 
  -2 -14   3       42.71       37.58     12.09 o 
  -1 -14   3       43.60       56.58      9.63 o 
   0 -14   3      304.03      303.01     17.84 o 
   1 -14   3        2.57       -3.19      3.90 o 
   2 -14   3       33.97       23.68      5.69 o 
 -10 -13   3       22.84       22.99      6.23 o 
  -9 -13   3        2.69        0.07      2.33 o 
  -8 -13   3      381.07      350.24      8.89 o 
  -7 -13   3       11.29        9.31      2.65 o 
  -6 -13   3      139.56      121.05      6.18 o 
  -5 -13   3       13.28       14.39      2.96 o 
  -4 -13   3       78.55       78.41     10.76 o 
  -3 -13   3       78.94       76.23      5.29 o 
  -2 -13   3       53.24       56.12      5.60 o 
  -1 -13   3       68.45       80.38     10.39 o 
   0 -13   3      273.61      251.54      9.96 o 
   1 -13   3       19.39       12.42      3.84 o 
   2 -13   3        0.17       -1.62      3.24 o 
   3 -13   3       90.43      102.06      7.57 o 
   4 -13   3      116.80      108.49      7.78 o 
 -11 -12   3       12.42       13.51      2.98 o 
 -10 -12   3      164.46      185.69     12.36 o 
  -9 -12   3       14.66       17.15      2.91 o 
  -8 -12   3       52.20       53.78      4.85 o 
  -7 -12   3        7.52        5.46      2.28 o 
  -6 -12   3      224.46      237.38      6.74 o 
  -5 -12   3       25.90       23.44      3.02 o 
  -4 -12   3      477.55      483.39     15.85 o 
  -3 -12   3       16.06       21.46      3.80 o 
  -2 -12   3       15.13       16.14      3.58 o 
  -1 -12   3        4.34        3.06      2.38 o 
   0 -12   3      100.64      101.97      6.83 o 
   1 -12   3       13.62       10.64      5.27 o 
   2 -12   3     1439.06     1511.04     24.35 o 
   3 -12   3       80.39       81.36      5.47 o 
   4 -12   3       61.61       53.43      5.20 o 
   5 -12   3        2.55        3.55      4.97 o 
 -11 -11   3        7.79        5.13      2.46 o 
 -10 -11   3     1213.06     1168.84     18.62 o 
  -9 -11   3       56.15       56.77      4.02 o 
  -8 -11   3     1338.98     1312.03     23.34 o 
  -7 -11   3        6.05        2.80      1.96 o 
  -6 -11   3      644.75      636.61     11.55 o 
  -5 -11   3        2.85        1.67      1.80 o 
  -4 -11   3       73.82       77.13      4.40 o 
  -3 -11   3       21.73       22.46      2.38 o 
  -2 -11   3      582.62      599.44     11.38 o 
  -1 -11   3       69.55       63.38      3.63 o 
   0 -11   3     1079.13     1106.42     18.08 o 
   1 -11   3       29.83       27.86      3.34 o 
   2 -11   3        6.41        3.86      3.63 o 
   3 -11   3       24.10       22.50      3.42 o 
   4 -11   3        2.54        3.61      2.88 o 
   5 -11   3        1.55        2.09      2.73 o 
   6 -11   3        1.43       -2.43      8.55 o 
 -12 -10   3       17.56       12.28      3.42 o 
 -11 -10   3      192.35      207.52      9.24 o 
 -10 -10   3     1444.30     1483.55     21.79 o 
  -9 -10   3       50.49       53.30      3.79 o 
  -8 -10   3       14.74       11.40      2.78 o 
  -7 -10   3        7.74        6.85      1.97 o 
  -6 -10   3      324.47      288.86      6.92 o 
  -5 -10   3       16.55       15.15      2.18 o 
  -4 -10   3        0.07       -1.09      1.42 o 
  -3 -10   3        0.00       -0.65      1.23 o 
  -2 -10   3      253.89      254.78     10.17 o 
  -1 -10   3      117.83      121.01      4.42 o 
   0 -10   3      591.66      606.89      9.27 o 
   1 -10   3      583.57      606.31     11.99 o 
   2 -10   3      533.16      527.82     11.21 o 
   3 -10   3      145.63      152.38      9.65 o 
   4 -10   3      157.83      141.05      6.76 o 
   5 -10   3        1.83       -0.01      2.38 o 
   6 -10   3        3.95       -0.91      3.66 o 
   7 -10   3        0.72        0.08      3.89 o 
 -12  -9   3       40.80       38.50      4.97 o 
 -11  -9   3       26.37       25.46      4.17 o 
 -10  -9   3       26.49       26.27      4.01 o 
  -9  -9   3       21.15       22.10      2.66 o 
  -8  -9   3      353.53      355.53      7.87 o 
  -7  -9   3        2.90        1.86      1.63 o 
  -6  -9   3        7.00        0.65      1.46 o 
  -5  -9   3       60.52       64.82      3.45 o 
  -4  -9   3      178.50      182.82      4.43 o 
  -3  -9   3       40.35       40.38      2.26 o 
  -2  -9   3      830.52      851.41     11.37 o 
  -1  -9   3       15.19       12.61      2.60 o 
   0  -9   3     2249.32     2256.87     24.83 o 
   1  -9   3      413.61      437.72      8.41 o 
   2  -9   3      108.29      104.76      4.39 o 
   3  -9   3      165.68      174.09      4.78 o 
   4  -9   3        0.24        1.88      1.73 o 
   5  -9   3        4.75        3.97      1.88 o 
   6  -9   3      349.87      340.00     11.93 o 
   7  -9   3       11.71       12.11      3.04 o 
   8  -9   3        5.95        5.80      3.45 o 
 -13  -8   3        2.46        2.23      3.03 o 
 -12  -8   3      546.22      524.94     15.98 o 
 -11  -8   3      111.82      128.25      8.20 o 
 -10  -8   3     1054.94     1008.83     21.25 o 
  -9  -8   3        6.36        4.85      2.58 o 
  -8  -8   3      230.47      237.46      6.47 o 
  -7  -8   3       15.68       12.85      1.93 o 
  -6  -8   3      119.45      165.39      7.07 o 
  -5  -8   3        0.01        0.25      1.25 o 
  -4  -8   3      864.55      912.87     12.30 o 
  -3  -8   3        2.20        0.03      0.95 o 
  -2  -8   3      141.62      157.93      3.60 o 
  -1  -8   3       98.54      110.91      3.07 o 
   0  -8   3       15.43       18.34      1.61 o 
   1  -8   3        3.04        1.32      1.48 o 
   2  -8   3      396.65      414.66      7.85 o 
   3  -8   3        8.58        7.18      1.74 o 
   4  -8   3        0.86       -0.19      1.61 o 
   5  -8   3       27.30       30.63      3.89 o 
   6  -8   3       13.14        8.15      4.81 o 
   7  -8   3      196.83      195.71      6.91 o 
   8  -8   3      113.83      107.57      5.73 o 
   9  -8   3      118.61      122.74      6.39 o 
 -13  -7   3       49.02       43.07      6.20 o 
 -12  -7   3       33.45       22.06      3.92 o 
 -11  -7   3      207.66      210.03      8.64 o 
 -10  -7   3       30.02       30.25      3.88 o 
  -9  -7   3       34.18       28.90      3.63 o 
  -8  -7   3       15.96       29.02      6.12 o 
  -7  -7   3      111.74      112.03      4.19 o 
  -6  -7   3     1380.35     1105.11     16.75 o 
  -5  -7   3       29.27       28.56      2.23 o 
  -4  -7   3      233.23      223.12      4.49 o 
  -3  -7   3       39.71       38.26      3.09 o 
  -2  -7   3     1149.39     1123.48     13.78 o 
  -1  -7   3      599.30      634.44      9.42 o 
   0  -7   3     2447.76     2675.36     24.32 o 
   1  -7   3       52.81       53.41      3.17 o 
   2  -7   3      523.50      534.67      7.75 o 
   3  -7   3      132.36      124.94      3.70 o 
   4  -7   3      133.09      127.64      4.92 o 
   5  -7   3       75.50       71.42      3.47 o 
   6  -7   3      332.51      363.23      9.56 o 
   7  -7   3       70.48       69.46      5.03 o 
   8  -7   3       50.70       51.16      4.76 o 
   9  -7   3       18.90       20.24      3.24 o 
  10  -7   3       24.58       24.41      3.64 o 
 -13  -6   3      118.61      103.18      7.40 o 
 -12  -6   3      219.57      220.06     11.90 o 
 -11  -6   3       17.43       16.67      4.72 o 
 -10  -6   3     1161.84     1178.77     23.13 o 
  -9  -6   3      278.15      259.52      8.49 o 
  -8  -6   3       21.84       18.57      2.78 o 
  -7  -6   3      105.74      106.53      3.94 o 
  -6  -6   3     2007.52     1807.01     30.73 o 
  -5  -6   3        1.07        1.71      1.20 o 
  -4  -6   3     4440.71     4522.56     49.10 o 
  -3  -6   3        2.06        1.49      0.90 o 
  -2  -6   3       30.95       58.56      3.81 o 
  -1  -6   3        0.17       -0.12      0.89 o 
   0  -6   3      436.43      420.26      6.13 o 
   1  -6   3       10.74        8.50      1.34 o 
   2  -6   3       82.99       85.81      3.18 o 
   3  -6   3       27.62       23.41      2.10 o 
   4  -6   3     1739.88     1844.10     21.14 o 
   5  -6   3       87.02       84.06      3.22 o 
   6  -6   3       92.76       93.91      5.06 o 
   7  -6   3      171.68      169.23      7.83 o 
   8  -6   3      163.46      178.13      7.13 o 
   9  -6   3       50.93       47.94      4.59 o 
  10  -6   3      877.89      884.21     17.86 o 
 -13  -5   3      207.36      192.87      9.16 o 
 -12  -5   3      354.80      401.60     12.37 o 
 -11  -5   3      110.69      109.73      6.85 o 
 -10  -5   3      207.02      205.86      8.00 o 
  -9  -5   3       19.21       15.41      2.86 o 
  -8  -5   3      471.50      512.41     12.08 o 
  -7  -5   3      232.97      246.58      7.39 o 
  -6  -5   3      178.85      183.21      6.03 o 
  -5  -5   3        0.46        1.52      1.08 o 
  -4  -5   3       21.77       12.64      1.35 o 
  -3  -5   3      111.01      125.22      4.33 o 
  -2  -5   3     7918.02     9280.13     98.72 o 
  -1  -5   3       48.51       54.85      2.06 o 
   0  -5   3     1711.78     1698.82     40.06 o 
   1  -5   3        0.74       -1.13      0.93 o 
   2  -5   3     1043.64     1018.77     12.24 o 
   3  -5   3        0.22        2.70      1.06 o 
   4  -5   3      794.71      783.81     10.34 o 
   5  -5   3      609.12      622.23     10.41 o 
   6  -5   3      445.12      446.69      9.62 o 
   7  -5   3      443.49      458.62     10.13 o 
   8  -5   3        0.48       -2.20      2.02 o 
   9  -5   3       21.94       19.19      3.19 o 
  10  -5   3       32.08       42.60      4.40 o 
  11  -5   3       11.98        9.78      3.39 o 
 -13  -4   3      203.60      224.36     13.24 o 
 -12  -4   3      272.77      264.49     10.04 o 
 -11  -4   3       84.67       75.26      5.68 o 
 -10  -4   3        8.18        8.44      2.53 o 
  -9  -4   3       55.71       50.29      4.12 o 
  -8  -4   3      766.96      697.90     14.62 o 
  -7  -4   3        7.10        3.59      1.57 o 
  -6  -4   3        5.67        2.64      2.79 o 
  -5  -4   3       43.41       41.22      3.89 o 
  -4  -4   3     2682.72     2685.89     46.26 o 
  -3  -4   3       48.99       59.60      3.07 o 
  -2  -4   3    18841.41    21200.71    285.40 o 
  -1  -4   3       36.95       50.81      3.57 o 
   0  -4   3        2.30        1.39      1.00 o 
   1  -4   3      582.58      726.79     12.43 o 
   2  -4   3     2970.32     3144.46     32.53 o 
   3  -4   3        3.98        0.81      0.81 o 
   4  -4   3        0.93        6.21      1.59 o 
   5  -4   3      228.62      247.54      5.23 o 
   6  -4   3       19.55       27.38      2.42 o 
   7  -4   3       80.03       89.01      4.44 o 
   8  -4   3        2.68       -1.51      1.93 o 
   9  -4   3      379.57      396.50     10.13 o 
  10  -4   3        2.61        0.76      2.76 o 
  11  -4   3        0.27       -0.52      3.08 o 
 -13  -3   3       61.17       62.89      6.06 o 
 -12  -3   3      623.06      657.42     16.68 o 
 -11  -3   3        9.48        9.46      3.69 o 
 -10  -3   3        1.22        0.31      2.17 o 
  -9  -3   3        0.82       -0.26      1.73 o 
  -8  -3   3      106.15       94.35      5.26 o 
  -7  -3   3       57.14       58.43      3.86 o 
  -6  -3   3     1246.88       -0.77      0.88 o 
  -5  -3   3      114.90      120.08      7.45 o 
  -4  -3   3      368.99      464.99      8.50 o 
  -3  -3   3        0.04       -0.77      1.08 o 
  -2  -3   3     1489.64     1706.99     55.45 o 
  -1  -3   3        1.67       -1.69      1.55 o 
   0  -3   3        0.10        0.63      0.92 o 
   1  -3   3      143.34      160.94      4.61 o 
   2  -3   3      712.32      837.12     17.02 o 
   3  -3   3      327.23      389.95     11.40 o 
   4  -3   3     1560.22     1674.75     28.12 o 
   5  -3   3       90.28       77.09      3.34 o 
   6  -3   3     1395.67     1373.92     17.60 o 
   7  -3   3      301.86      309.31      9.91 o 
   8  -3   3      193.81      188.22      7.32 o 
   9  -3   3      130.03      123.91      8.74 o 
  10  -3   3       73.36       63.95      5.50 o 
  11  -3   3       22.24       22.09      4.09 o 
  12  -3   3        7.25        2.15      4.88 o 
 -13  -2   3        2.47        3.87      3.13 o 
 -12  -2   3      172.36      159.21      8.40 o 
 -11  -2   3        0.81        0.31      2.36 o 
 -10  -2   3      886.64      858.65     18.39 o 
  -9  -2   3        4.25        3.45      2.02 o 
  -8  -2   3      270.68      261.86     13.84 o 
  -7  -2   3       27.82       28.73      3.00 o 
  -6  -2   3       36.55       -0.50      0.84 o 
  -5  -2   3      393.65      417.48     11.58 o 
  -4  -2   3     1642.64     1875.82     36.00 o 
  -3  -2   3       31.22       39.00      2.38 o 
  -2  -2   3     2189.14     2224.51     61.24 o 
  -1  -2   3      129.55      132.62      6.94 o 
   0  -2   3       83.99       78.02      3.68 o 
   2  -2   3      975.49     1465.81     26.02 o 
   3  -2   3       48.47       42.06      2.16 o 
   4  -2   3    15124.22    17075.05    202.77 o 
   5  -2   3      112.80      117.05      6.31 o 
   6  -2   3       85.48       95.84      4.39 o 
   7  -2   3       60.93       59.01      2.88 o 
   8  -2   3       97.95       94.70      5.54 o 
   9  -2   3        5.65        2.61      2.11 o 
  10  -2   3       44.02       47.33      6.41 o 
  11  -2   3       20.24       16.87      3.61 o 
  12  -2   3      114.85      130.13     10.41 o 
 -13  -1   3        2.97        3.44      3.32 o 
 -12  -1   3        0.96       -1.02      2.67 o 
 -11  -1   3        1.92        2.19      2.49 o 
 -10  -1   3       49.63       52.88      4.92 o 
  -9  -1   3      138.67      148.57      6.49 o 
  -8  -1   3     3882.16     3754.77     56.99 o 
  -7  -1   3      150.41      162.58      5.78 o 
  -6  -1   3     4798.10       -0.51      1.33 o 
  -4  -1   3       91.64      123.74      5.22 o 
  -3  -1   3        1.46       -1.54      0.77 o 
  -2  -1   3     2093.83     2212.14     60.70 o 
  -1  -1   3       73.10       74.99      5.02 o 
   4  -1   3        0.59        7.26      1.44 o 
   5  -1   3       71.46       67.55      2.83 o 
   6  -1   3     1307.30     1310.51     21.13 o 
   7  -1   3      112.13      109.67      3.43 o 
   8  -1   3      674.13      668.48      9.76 o 
   9  -1   3       58.71       52.70      3.63 o 
  10  -1   3        5.88        2.76      2.19 o 
  11  -1   3       67.57       78.30      6.32 o 
  12  -1   3      398.81      374.71     18.52 o 
  13  -1   3        0.14       -3.02      3.08 o 
 -12   0   3        0.04       -4.03      2.63 o 
 -11   0   3       36.63       33.95      8.27 o 
 -10   0   3       29.84       23.41      3.72 o 
  -9   0   3       69.49       72.03      5.28 o 
  -8   0   3     1698.11     1678.30     28.94 o 
  -7   0   3      635.80      624.94     13.36 o 
  -6   0   3       25.46       26.85      3.46 o 
  -5   0   3       42.71       41.70      2.96 o 
  -4   0   3       87.91       78.63      2.73 o 
  -3   0   3       21.88       22.22      2.36 o 
  -2   0   3      150.06      156.72      8.53 o 
  -1   0   3        2.53       -1.37      1.49 o 
   3   0   3     1037.32     1154.01     31.98 o 
   4   0   3      232.77      143.25      4.44 o 
   5   0   3      238.18      227.11      5.79 o 
   6   0   3      968.69      967.99     19.26 o 
   7   0   3        0.58        0.51      1.10 o 
   8   0   3       91.89       98.80      4.05 o 
   9   0   3       42.57       38.97      2.33 o 
  10   0   3       23.33       23.60      2.74 o 
  11   0   3        0.19        0.46      2.18 o 
  12   0   3       43.70       43.58      5.05 o 
  13   0   3        1.94        0.61      4.21 o 
 -12   1   3        0.01       -2.06      2.91 o 
 -11   1   3       38.14       38.68      4.80 o 
 -10   1   3      468.21      436.31     12.66 o 
  -9   1   3      594.09      586.69     14.47 o 
  -8   1   3       68.04       76.51      5.19 o 
  -7   1   3       23.50       24.32      2.46 o 
  -6   1   3     1309.35     1279.23     19.39 o 
  -5   1   3        0.56       -1.72      1.15 o 
  -4   1   3     1717.51     1710.08     25.82 o 
  -3   1   3      112.29      132.07      4.32 o 
  -2   1   3     1930.58     2144.56     59.09 o 
  -1   1   3       11.28        8.45      2.72 o 
   0   1   3     9818.37    11347.69    282.93 o 
   3   1   3       52.42       71.70      4.75 o 
   4   1   3     1415.56     1738.21     48.48 o 
   5   1   3     1106.85     1278.28     38.78 o 
   6   1   3       50.85       39.48      3.53 o 
   7   1   3        2.53        5.80      1.66 o 
   8   1   3     2645.09     2762.99     36.52 o 
   9   1   3       29.74       30.84      3.74 o 
  10   1   3        6.42        6.99      1.94 o 
  11   1   3       39.59       42.61      3.63 o 
  12   1   3      240.47      247.04      9.42 o 
  13   1   3      470.53      465.72     18.96 o 
 -12   2   3        7.35        5.41      3.00 o 
 -11   2   3        9.26        6.50      2.81 o 
 -10   2   3     1098.07     1120.64     19.16 o 
  -9   2   3      416.67      422.00     12.69 o 
  -8   2   3     1199.72     1175.07     23.95 o 
  -7   2   3       55.78       52.68      4.84 o 
  -6   2   3       24.60       16.18      2.36 o 
  -5   2   3        0.19       -0.02      1.01 o 
  -4   2   3       81.47      141.94      4.51 o 
  -3   2   3       12.88       17.38      2.70 o 
  -2   2   3     1653.75       -1.84      0.92 o 
  -1   2   3        0.12        0.45      1.83 o 
   0   2   3     2521.16     3071.08     79.04 o 
   1   2   3      182.85      210.60      7.35 o 
   2   2   3      297.60      403.98      8.92 o 
   3   2   3     3943.04     4457.00    114.46 o 
   4   2   3     3216.69     3430.95     90.71 o 
   5   2   3       30.60       32.71      5.12 o 
   6   2   3      279.10      275.62     10.05 o 
   7   2   3       12.53       12.50      1.43 o 
   8   2   3       27.90       39.60      9.02 o 
   9   2   3      403.20      429.32     11.27 o 
  10   2   3      947.24      933.60     15.40 o 
  11   2   3      278.42      266.97      8.02 o 
  12   2   3        6.14        2.53      4.82 o 
  13   2   3       92.52      102.19      9.68 o 
  14   2   3        8.48       18.79      7.27 o 
 -12   3   3       78.73       70.38      5.53 o 
 -11   3   3       26.78       35.84      4.20 o 
 -10   3   3       19.63       17.18      3.21 o 
  -9   3   3      243.61      259.53      7.00 o 
  -8   3   3      964.43      984.38     15.14 o 
  -7   3   3       48.55       50.20      3.97 o 
  -6   3   3      226.42      218.46      5.34 o 
  -5   3   3        3.06        3.45      0.97 o 
  -4   3   3     5479.36     5870.08     58.00 o 
  -3   3   3        0.39        1.02      0.93 o 
  -2   3   3       29.93       25.21      2.70 o 
  -1   3   3       25.46       -1.49      0.74 o 
   0   3   3    16085.08    18278.41    455.39 o 
   1   3   3      428.79      449.46     14.33 o 
   2   3   3    19422.57    20605.26    362.27 o 
   3   3   3      497.07      537.11     25.58 o 
   4   3   3       35.86        0.71      1.61 o 
   5   3   3      227.84      280.56     13.37 o 
   6   3   3     1200.09     1225.33     39.63 o 
   7   3   3       41.79       56.38      5.51 o 
   8   3   3     1202.79     1392.79     21.42 o 
   9   3   3       70.09       80.07      4.05 o 
  10   3   3      625.67      593.33     11.54 o 
  11   3   3       86.13      102.97      9.67 o 
  12   3   3      135.09      130.82     10.07 o 
  13   3   3       98.60      112.43      6.32 o 
  14   3   3        1.87        0.71      2.75 o 
 -11   4   3       37.63       42.62      4.60 o 
 -10   4   3      185.11      182.53      7.59 o 
  -9   4   3       83.19       76.06      4.46 o 
  -8   4   3      359.96      370.44      8.69 o 
  -7   4   3       27.22       27.16      4.17 o 
  -6   4   3      541.69      517.04      9.26 o 
  -5   4   3      229.28      228.47      4.98 o 
  -4   4   3     1309.12     1439.98     16.51 o 
  -3   4   3      399.42      411.61      7.79 o 
  -2   4   3     1664.34     1744.25     23.60 o 
  -1   4   3      153.35      182.91      9.03 o 
   0   4   3       19.52       -0.11      0.66 o 
   1   4   3       57.02       67.28      4.88 o 
   2   4   3     1332.51     1509.90     41.49 o 
   4   4   3      141.36      104.93      5.14 o 
   5   4   3      170.22      181.23     10.54 o 
   6   4   3     1254.41     1274.03     41.46 o 
   7   4   3       11.45       10.21      3.52 o 
   8   4   3       49.12       71.15      8.18 o 
   9   4   3      224.60      212.06     21.23 o 
  10   4   3      240.11      237.99      8.08 o 
  11   4   3      494.65      524.91     11.02 o 
  12   4   3     1540.63     1540.11     26.32 o 
  13   4   3       26.71       24.75      6.46 o 
  14   4   3       13.66        9.81      3.14 o 
 -11   5   3      140.62      129.34      7.34 o 
 -10   5   3      276.54      279.59      9.77 o 
  -9   5   3       71.08       69.27      4.62 o 
  -8   5   3        3.55        2.13      2.17 o 
  -7   5   3      104.72      102.73      4.76 o 
  -6   5   3      152.98      136.51      5.01 o 
  -5   5   3        8.81        5.20      1.45 o 
  -4   5   3       38.73       52.71      2.58 o 
  -3   5   3      223.85      245.69      5.94 o 
  -2   5   3        3.95        2.71      1.57 o 
  -1   5   3      239.41      293.91      7.07 o 
   0   5   3     2225.99     2467.20     66.69 o 
   1   5   3       17.98       -1.06      0.84 o 
   2   5   3     3754.60     3760.25     52.15 o 
   3   5   3       10.32       11.69      1.36 o 
   4   5   3      864.45      998.84     19.35 o 
   5   5   3       30.53       24.90      1.69 o 
   6   5   3     1335.83     1346.06     43.61 o 
   7   5   3       19.67       17.92      5.35 o 
   8   5   3      734.89      705.14     20.06 o 
   9   5   3      293.40      304.47      8.49 o 
  10   5   3       16.60       14.55      5.88 o 
  11   5   3      115.60      109.70      6.94 o 
  12   5   3        7.65        6.56      2.21 o 
  13   5   3        0.02       -0.14      3.21 o 
  14   5   3      261.85      259.48     11.84 o 
 -10   6   3      329.94      341.40      9.57 o 
  -9   6   3       46.71       44.76      4.81 o 
  -8   6   3        0.12        1.07      2.18 o 
  -7   6   3      110.44      107.90      5.20 o 
  -6   6   3       60.43       53.25      2.67 o 
  -5   6   3       15.45       14.75      1.83 o 
  -4   6   3      439.85      422.96      7.14 o 
  -3   6   3       37.19       29.45      2.80 o 
  -2   6   3     1756.66     1683.46     20.74 o 
  -1   6   3        1.62        0.03      1.09 o 
   0   6   3     5373.93     5904.27     84.85 o 
   1   6   3       13.74       18.76      2.43 o 
   2   6   3     2132.53     2592.53     63.31 o 
   3   6   3       69.88       85.03      3.30 o 
   4   6   3       64.61       72.82      3.27 o 
   5   6   3      258.18      266.88      6.58 o 
   6   6   3      684.94      649.65     12.50 o 
   7   6   3       46.52       49.64      2.40 o 
   8   6   3      102.27      107.73      6.44 o 
   9   6   3      118.18      122.36     13.76 o 
  10   6   3      384.94      364.11     10.59 o 
  11   6   3      279.10      272.25      6.92 o 
  12   6   3        0.66       -0.04      1.77 o 
  13   6   3       51.07       51.99      4.00 o 
  14   6   3        6.16        2.76      2.52 o 
 -10   7   3       38.81       37.81      4.30 o 
  -9   7   3        0.18       -3.01      2.42 o 
  -8   7   3       10.00        7.25      2.67 o 
  -7   7   3        2.28        3.28      2.44 o 
  -6   7   3      161.48      162.20      4.63 o 
  -5   7   3      197.92      194.02      6.64 o 
  -4   7   3      427.39      426.54      7.51 o 
  -3   7   3      156.69      150.55      4.74 o 
  -2   7   3      128.53      123.99      3.58 o 
  -1   7   3      177.71      210.23      5.49 o 
   0   7   3      136.18      175.63      4.81 o 
   1   7   3       10.05       10.49      1.94 o 
   2   7   3     1051.85      985.81     14.21 o 
   3   7   3        7.72        4.80      1.38 o 
   4   7   3      977.38      866.70     15.70 o 
   5   7   3       16.75        8.89      1.54 o 
   6   7   3     2890.41     2887.58     37.46 o 
   7   7   3     1534.29     1667.24     23.17 o 
   8   7   3     2788.31     2839.78     37.40 o 
   9   7   3       84.19       80.25      3.33 o 
  10   7   3      312.20      306.52      7.25 o 
  11   7   3       72.05       74.49      6.54 o 
  12   7   3      162.57      163.30      5.91 o 
  13   7   3       22.11       30.56      7.37 o 
  14   7   3      144.37      153.90      8.73 o 
  -9   8   3        6.47        1.03      2.88 o 
  -8   8   3        8.83        1.84      2.73 o 
  -7   8   3        5.50        2.59      2.89 o 
  -6   8   3      503.29      493.64     10.77 o 
  -5   8   3      120.06      120.17      5.18 o 
  -4   8   3        0.12       -1.09      1.39 o 
  -3   8   3       13.08       18.18      2.04 o 
  -2   8   3     1346.36     1338.13     14.81 o 
  -1   8   3      245.03      250.86      4.88 o 
   0   8   3      244.13      164.36      3.87 o 
   1   8   3       53.65       56.63      2.72 o 
   2   8   3      380.62      465.62      7.49 o 
   3   8   3      163.95      181.58      4.83 o 
   6   8   3     5652.17     5752.83     64.97 o 
   7   8   3       26.54       23.04      2.14 o 
   8   8   3       91.12      100.98      4.08 o 
   9   8   3       24.58       22.24      5.04 o 
  10   8   3        3.30        5.38      1.94 o 
  11   8   3       20.47       18.50      2.39 o 
  12   8   3      400.91      395.85     12.33 o 
  13   8   3      142.38      147.33      5.90 o 
  14   8   3      486.02      527.18     12.06 o 
  -8   9   3        0.23       -2.57      2.71 o 
  -7   9   3       51.88       59.27      6.22 o 
  -6   9   3     2008.44     2026.92     24.78 o 
  -5   9   3        7.41        3.68      2.00 o 
  -4   9   3     1479.29     1432.22     18.50 o 
  -3   9   3        2.02        1.27      1.89 o 
  -2   9   3      120.89      117.38      5.34 o 
  -1   9   3       42.20       37.18      2.68 o 
   0   9   3      207.34      202.08      4.00 o 
   1   9   3      207.25      230.25      4.61 o 
   2   9   3       11.14       11.61      1.46 o 
   3   9   3      211.29      230.98      5.22 o 
   4   9   3     2696.45     2747.44     31.75 o 
   5   9   3        9.99        9.58      1.46 o 
   6   9   3      945.61      957.28     15.46 o 
   7   9   3      144.31      148.18      8.54 o 
   8   9   3      802.33      797.84     13.75 o 
   9   9   3      195.44      186.04      5.65 o 
  10   9   3     1309.00     1361.38     21.35 o 
  11   9   3       19.32       18.87      2.44 o 
  12   9   3        0.71       -3.15      1.82 o 
  13   9   3       46.84       42.18      3.75 o 
  14   9   3      381.33      403.38     10.39 o 
  -8  10   3        2.66        1.29      6.16 o 
  -7  10   3      107.81      118.60      8.43 o 
  -6  10   3      412.84      414.12      9.90 o 
  -5  10   3        6.53        5.87      2.58 o 
  -4  10   3       23.27       29.53      3.31 o 
  -3  10   3      207.58      208.01      6.72 o 
  -2  10   3       90.17      104.78      5.15 o 
  -1  10   3       20.13       22.64      3.67 o 
   0  10   3      883.11      878.78     11.43 o 
   1  10   3        0.94        0.72      1.07 o 
   2  10   3       36.60       34.20      2.27 o 
   3  10   3       11.28        7.89      1.56 o 
   4  10   3     1503.80     1471.89     18.92 o 
   5  10   3        3.80        4.26      1.62 o 
   6  10   3       58.33       70.22      3.92 o 
   7  10   3       50.22       46.77      3.33 o 
   8  10   3       74.36       72.20      4.05 o 
   9  10   3       29.92       32.03      2.96 o 
  10  10   3       12.68       16.35      2.79 o 
  11  10   3        9.36        7.70      2.36 o 
  12  10   3        7.49       14.88      2.84 o 
  13  10   3       42.52       39.24      4.66 o 
  14  10   3        0.35       -0.12      3.09 o 
  -7  11   3      488.28      483.04     32.26 o 
  -6  11   3      396.81      385.77      9.73 o 
  -5  11   3      150.42      157.01      9.34 o 
  -4  11   3      248.86      279.50      8.36 o 
  -3  11   3       79.44       73.24      4.75 o 
  -2  11   3      437.03      452.25     10.35 o 
  -1  11   3        6.80        3.22      1.82 o 
   0  11   3      128.17      133.28      6.53 o 
   1  11   3        0.06       -0.22      1.24 o 
   2  11   3     1363.22     1394.39     19.20 o 
   3  11   3      299.05      319.00      6.75 o 
   4  11   3     3140.04     3110.59     32.64 o 
   5  11   3        2.79        2.84      1.84 o 
   6  11   3       63.25       62.07      3.38 o 
   7  11   3      161.38      155.77      5.98 o 
   8  11   3      294.58      300.05      7.96 o 
   9  11   3      141.23      158.69      6.01 o 
  10  11   3      825.80      876.48     16.22 o 
  11  11   3       16.67       12.10      2.50 o 
  12  11   3       29.61       25.29      3.33 o 
  13  11   3       44.08       45.60      4.20 o 
  -6  12   3       13.86       16.00      5.74 o 
  -5  12   3       45.05       49.31      5.30 o 
  -4  12   3        6.11        3.45      2.84 o 
  -3  12   3       29.40       30.88      3.75 o 
  -2  12   3       45.65       39.22      4.25 o 
  -1  12   3       14.83        6.58      3.02 o 
   0  12   3        6.60        5.77      2.25 o 
   1  12   3        9.40        4.81      2.26 o 
   2  12   3       19.65       14.81      1.84 o 
   3  12   3        0.46       -1.14      1.44 o 
   4  12   3      626.04      657.85     13.12 o 
   5  12   3       13.61       12.94      2.14 o 
   6  12   3      993.74      973.10     15.77 o 
   7  12   3       20.96       28.54      2.72 o 
   8  12   3      175.67      178.45      6.38 o 
   9  12   3        4.63        1.82      2.02 o 
  10  12   3      549.63      538.65     12.19 o 
  11  12   3      155.55      168.51      6.80 o 
  12  12   3       40.41       34.73      3.87 o 
  13  12   3       79.95       64.10      5.02 o 
  -5  13   3       37.49       36.08      4.72 o 
  -4  13   3       33.18       38.69      4.39 o 
  -3  13   3       57.79       45.88      5.42 o 
  -2  13   3      614.42      634.15     16.99 o 
  -1  13   3       15.19        9.37      3.50 o 
   0  13   3        6.52        5.19      2.91 o 
   1  13   3       20.48       20.35      5.87 o 
   2  13   3      699.00      695.71     11.79 o 
   3  13   3       17.13       13.83      3.07 o 
   4  13   3      882.68      901.72     14.29 o 
   5  13   3       17.12       15.89      2.46 o 
   6  13   3       12.10       14.08      2.31 o 
   7  13   3        0.01        2.31      1.91 o 
   8  13   3      176.46      187.48      6.11 o 
   9  13   3       27.72       34.84      3.71 o 
  10  13   3      178.50      207.24      7.60 o 
  11  13   3       20.28        9.90      2.80 o 
  12  13   3       80.69       66.56      5.16 o 
  -4  14   3       19.36       17.52      5.26 o 
  -3  14   3      177.58      181.50      9.90 o 
  -2  14   3      503.40      524.18     22.66 o 
  -1  14   3        2.40        0.47      3.14 o 
   0  14   3        0.43        0.85      3.26 o 
   1  14   3        0.42       -2.59      2.32 o 
   2  14   3       19.82       19.02      3.90 o 
   3  14   3       27.08       28.84      3.46 o 
   4  14   3        0.02       -0.47      1.44 o 
   5  14   3        2.01        1.35      2.03 o 
   6  14   3      922.44      912.37     16.19 o 
   7  14   3       36.73       32.85      3.34 o 
   8  14   3      906.90      920.89     16.29 o 
   9  14   3        0.77       -0.07      2.11 o 
  10  14   3       86.72       86.52      5.76 o 
  11  14   3        1.07       -1.06      2.48 o 
  12  14   3      621.59      573.57     13.98 o 
  -2  15   3        0.28        1.40      3.83 o 
  -1  15   3        0.01        0.27      3.54 o 
   0  15   3        9.31        9.52      3.96 o 
   1  15   3       70.16       66.89      5.06 o 
   2  15   3      608.32      643.18     16.98 o 
   3  15   3       76.59       76.71      5.01 o 
   4  15   3       26.00       22.00      4.48 o 
   5  15   3        1.29       -1.06      2.22 o 
   6  15   3      211.15      227.15      7.43 o 
   7  15   3        7.78        6.58      3.32 o 
   8  15   3      103.75      102.87      5.62 o 
   9  15   3        0.77        1.36      2.24 o 
  10  15   3       85.00       77.89      5.10 o 
  11  15   3       23.14       24.97      4.44 o 
   0  16   3      484.23      508.83     21.31 o 
   1  16   3       43.11       44.39      6.08 o 
   2  16   3      142.47      145.19      7.40 o 
   3  16   3        5.87        1.92      3.04 o 
   4  16   3        0.99       -3.09      2.57 o 
   5  16   3        6.84        6.21      3.21 o 
   6  16   3      117.69      122.16      6.50 o 
   7  16   3        0.27        2.05      2.56 o 
   8  16   3       82.51       95.67      6.18 o 
   9  16   3        3.44        3.02      2.60 o 
  10  16   3        0.01        0.89      2.53 o 
   2  17   3       12.84       22.33      5.27 o 
   3  17   3        2.93        4.14      4.21 o 
   4  17   3      575.94      593.09     27.24 o 
   5  17   3        0.38       -0.22      2.81 o 
   6  17   3      113.01      137.60      7.54 o 
   7  17   3       10.45        8.62      5.35 o 
   8  17   3      334.24      315.12      9.63 o 
  -6 -15   4       69.00       68.35      8.58 o 
  -5 -15   4       27.71       42.59      7.35 o 
  -4 -15   4      213.80      195.72     12.46 o 
  -3 -15   4       37.97       34.87      7.64 o 
  -2 -15   4      371.62      383.86     21.95 o 
  -1 -15   4       61.15       61.83     10.43 o 
  -8 -14   4       68.71       70.94      5.43 o 
  -7 -14   4        3.07        6.15      2.90 o 
  -6 -14   4        0.23        0.93      3.55 o 
  -5 -14   4       23.87       21.96      5.76 o 
  -4 -14   4      101.20      121.79     10.48 o 
  -3 -14   4       10.43       14.46      4.14 o 
  -2 -14   4        0.08        0.53      5.17 o 
  -1 -14   4        0.31        2.12      5.04 o 
   0 -14   4      162.91      165.24     14.91 o 
   1 -14   4        0.07        8.75      4.74 o 
  -9 -13   4       39.15       39.05      3.94 o 
  -8 -13   4      422.51      443.93     10.41 o 
  -7 -13   4       17.13       21.26      3.16 o 
  -6 -13   4       31.47       31.17      3.73 o 
  -5 -13   4       40.00       30.45      4.90 o 
  -4 -13   4      582.24      633.59     22.43 o 
  -3 -13   4       84.75       89.03      6.80 o 
  -2 -13   4     1065.86     1083.75     25.63 o 
  -1 -13   4        0.13        1.34      3.45 o 
   0 -13   4       89.41       94.36      8.25 o 
   1 -13   4       13.76       17.70      4.13 o 
   2 -13   4       24.40       18.24      4.34 o 
   3 -13   4        1.05        8.88      3.95 o 
 -10 -12   4        7.28        5.83      2.66 o 
  -9 -12   4        5.70        1.66      2.38 o 
  -8 -12   4      513.41      488.07     10.64 o 
  -7 -12   4       30.05       27.65      3.16 o 
  -6 -12   4      786.73      791.03     13.89 o 
  -5 -12   4       21.00       16.06      3.63 o 
  -4 -12   4      160.66      168.80      8.08 o 
  -3 -12   4        1.02       -1.04      1.96 o 
  -2 -12   4        0.06       -1.85      2.63 o 
  -1 -12   4       31.76       35.26      3.81 o 
   0 -12   4        2.64        4.87      3.10 o 
   1 -12   4       27.23       27.49      6.11 o 
   2 -12   4     2006.48     2058.73     30.99 o 
   3 -12   4        2.67       -0.57      2.74 o 
   4 -12   4        8.77        2.81      3.31 o 
   5 -12   4        7.70        1.67      6.05 o 
 -11 -11   4       70.60       77.35      6.99 o 
 -10 -11   4      154.60      171.42      6.78 o 
  -9 -11   4        9.20        6.52      2.49 o 
  -8 -11   4        0.28        2.05      2.10 o 
  -7 -11   4       61.37       65.46      4.25 o 
  -6 -11   4       24.82       23.81      2.84 o 
  -5 -11   4        7.48        5.94      2.04 o 
  -4 -11   4      224.55      248.01     10.30 o 
  -3 -11   4      116.21      121.45      5.18 o 
  -2 -11   4      346.49      345.67     12.40 o 
  -1 -11   4       60.15       62.10      4.50 o 
   0 -11   4       14.17       13.25      3.20 o 
   1 -11   4       44.19       50.01      4.16 o 
   2 -11   4      545.70      563.58     14.29 o 
   3 -11   4      324.72      332.48     12.33 o 
   4 -11   4      322.94      319.26     10.14 o 
   5 -11   4       52.74       46.65      4.28 o 
   6 -11   4       10.90       13.98     12.65 o 
 -12 -10   4       20.38       15.40      3.10 o 
 -11 -10   4        5.70        1.74      2.43 o 
 -10 -10   4      972.23      988.64     26.59 o 
  -9 -10   4        0.25        1.16      2.02 o 
  -8 -10   4      372.61      363.14      9.52 o 
  -7 -10   4        7.47        7.12      2.13 o 
  -6 -10   4     2477.21     2414.54     30.85 o 
  -5 -10   4        0.03       -0.11      1.57 o 
  -4 -10   4      190.71      231.05      5.37 o 
  -3 -10   4      115.22      116.10      5.19 o 
  -2 -10   4      106.96      108.12      4.63 o 
  -1 -10   4        8.12        7.69      1.85 o 
   0 -10   4        0.16       -0.97      1.64 o 
   1 -10   4        0.79        2.93      2.20 o 
   2 -10   4      164.55      152.48      6.19 o 
   3 -10   4       59.48       58.63      3.88 o 
   4 -10   4       49.01       47.87      5.12 o 
   5 -10   4       65.28       63.31      4.81 o 
   6 -10   4       17.81       19.75      5.72 o 
   7 -10   4       93.85       96.66      8.01 o 
 -12  -9   4        2.49        3.84      3.10 o 
 -11  -9   4      200.55      224.66     10.22 o 
 -10  -9   4      585.83      588.73     12.46 o 
  -9  -9   4        1.35       -0.92      1.82 o 
  -8  -9   4     1377.12     1344.06     19.59 o 
  -7  -9   4       13.80       10.25      2.10 o 
  -6  -9   4      129.77      124.27      5.90 o 
  -5  -9   4        4.00        3.31      1.61 o 
  -4  -9   4       95.13       72.18      3.25 o 
  -3  -9   4       45.22       45.52      2.45 o 
  -2  -9   4      142.94      136.65      4.09 o 
  -1  -9   4       51.49       54.63      3.06 o 
   0  -9   4      457.50      480.37      7.71 o 
   1  -9   4       21.92       22.30      2.79 o 
   2  -9   4      125.73      128.52      4.69 o 
   3  -9   4      146.41      143.13      7.07 o 
   4  -9   4      250.82      269.87      6.38 o 
   5  -9   4      159.50      160.69      5.10 o 
   6  -9   4       41.73       36.30      3.74 o 
   7  -9   4        5.16        7.73      2.85 o 
   8  -9   4        7.27        7.96      3.11 o 
 -12  -8   4       29.08       23.64      4.27 o 
 -11  -8   4       21.03       22.24      5.74 o 
 -10  -8   4       24.09       24.81      3.99 o 
  -9  -8   4       65.64       72.22      4.38 o 
  -8  -8   4       22.98       21.41      3.12 o 
  -7  -8   4      189.67      192.58      5.99 o 
  -6  -8   4      642.27      739.28     15.43 o 
  -5  -8   4       38.10       31.48      2.55 o 
  -4  -8   4     3366.31     3177.30     33.84 o 
  -3  -8   4        3.18        1.41      1.05 o 
  -2  -8   4       15.71       15.44      1.83 o 
  -1  -8   4      106.55      126.18      3.48 o 
   0  -8   4      866.81      849.29     10.16 o 
   1  -8   4      378.55      382.53      7.47 o 
   2  -8   4      365.64      383.34      7.30 o 
   3  -8   4      139.92      142.75      4.77 o 
   4  -8   4      215.78      217.50      8.24 o 
   5  -8   4      114.05      115.70      5.58 o 
   6  -8   4        3.34        2.59      2.63 o 
   7  -8   4       23.03       22.64      3.84 o 
   8  -8   4       87.70       87.50      5.37 o 
   9  -8   4        5.17        4.97      3.32 o 
 -12  -7   4       36.45       38.53      4.95 o 
 -11  -7   4       46.22       47.03      9.77 o 
 -10  -7   4      645.20      640.04     18.52 o 
  -9  -7   4       73.56       69.45      5.91 o 
  -8  -7   4     2067.83     2031.46     28.68 o 
  -7  -7   4       98.39      115.27      4.62 o 
  -6  -7   4        9.14       25.72      3.14 o 
  -5  -7   4       22.42       19.93      3.39 o 
  -4  -7   4      276.71      250.60      5.16 o 
  -3  -7   4       99.99      109.84      3.00 o 
  -2  -7   4       61.35       55.59      2.39 o 
  -1  -7   4       86.69       91.94      2.56 o 
   0  -7   4      442.95      504.23      7.36 o 
   1  -7   4        2.00        0.53      1.03 o 
   2  -7   4      111.06      122.30      5.83 o 
   3  -7   4      425.57      438.23      7.67 o 
   4  -7   4      766.85      785.79     12.37 o 
   5  -7   4      124.30      130.00      5.43 o 
   6  -7   4     1447.31     1448.11     23.54 o 
   7  -7   4       51.72       50.98      5.17 o 
   8  -7   4        0.71        1.52      2.82 o 
   9  -7   4       58.40       62.54      5.47 o 
  10  -7   4       98.11       91.30      5.62 o 
 -13  -6   4        0.18        3.20      3.28 o 
 -12  -6   4       33.54       33.03      4.69 o 
 -11  -6   4        8.32        5.40      2.87 o 
 -10  -6   4      104.37      110.92      8.83 o 
  -9  -6   4      502.51      500.06     12.87 o 
  -8  -6   4      319.16      313.54      7.56 o 
  -7  -6   4      114.91      104.47      4.37 o 
  -6  -6   4      968.57      826.44     13.47 o 
  -5  -6   4        0.37        0.30      0.94 o 
  -4  -6   4     1322.30     1337.88     16.77 o 
  -3  -6   4       88.44       95.18      3.67 o 
  -2  -6   4      159.04      156.28      4.13 o 
  -1  -6   4        0.67        0.30      0.86 o 
   0  -6   4     6088.86     6524.09     59.17 o 
   1  -6   4      110.30      104.41      3.25 o 
   2  -6   4     4435.20     4428.15     50.27 o 
   3  -6   4      219.05      235.76      5.49 o 
   4  -6   4      196.70      181.84      6.38 o 
   5  -6   4        7.77        5.02      1.82 o 
   6  -6   4      348.98      356.00      9.08 o 
   7  -6   4        0.10       -2.83      2.19 o 
   8  -6   4        4.84        2.47      2.59 o 
   9  -6   4       12.29       13.16      3.31 o 
  10  -6   4      277.77      286.33      9.72 o 
 -13  -5   4        0.15       -0.15      3.14 o 
 -12  -5   4      176.42      189.73      9.04 o 
 -11  -5   4      200.23      224.31      9.17 o 
 -10  -5   4       98.18       91.13      6.34 o 
  -9  -5   4       25.49       27.92      3.56 o 
  -8  -5   4      655.69      668.55     14.83 o 
  -7  -5   4        4.66        4.20      1.61 o 
  -6  -5   4     3014.40     2903.44     37.53 o 
  -5  -5   4      135.77      129.15      4.60 o 
  -4  -5   4        1.80        2.67      1.21 o 
  -3  -5   4        0.49       -0.59      0.86 o 
  -2  -5   4      626.53      599.24      8.00 o 
  -1  -5   4      286.75      301.52      4.87 o 
   0  -5   4     4795.47     5387.95    154.20 o 
   1  -5   4       14.41       13.21      1.77 o 
   2  -5   4      177.48      193.64      5.13 o 
   3  -5   4      142.00      158.25      3.36 o 
   4  -5   4      206.27      216.21      4.90 o 
   5  -5   4      685.83      713.09     13.60 o 
   6  -5   4      247.26      277.22      7.48 o 
   7  -5   4       20.36       20.16      2.93 o 
   8  -5   4       39.86       36.12      4.06 o 
   9  -5   4       38.65       32.16      3.81 o 
  10  -5   4       19.03       20.70      3.72 o 
  11  -5   4      542.80      558.12     19.73 o 
 -13  -4   4        0.16       -1.81      2.97 o 
 -12  -4   4     1659.46     1659.69     32.00 o 
 -11  -4   4       79.37       80.23      6.18 o 
 -10  -4   4     1518.75     1446.06     27.34 o 
  -9  -4   4       17.14       16.86      2.97 o 
  -8  -4   4      267.31      292.40      8.78 o 
  -7  -4   4      392.15      390.07      7.87 o 
  -6  -4   4      429.24      398.83      7.78 o 
  -5  -4   4        4.63        1.55      1.18 o 
  -4  -4   4      111.94      116.30      4.37 o 
  -3  -4   4        9.38       17.04      1.56 o 
  -2  -4   4      908.96      928.18     13.26 o 
  -1  -4   4        9.68       17.52      1.91 o 
   0  -4   4      140.85      177.92      5.46 o 
   1  -4   4     1623.84     1896.17     28.36 o 
   2  -4   4      180.99      165.14      3.84 o 
   3  -4   4        0.52        3.25      0.86 o 
   4  -4   4        9.24        3.84      1.42 o 
   5  -4   4      187.31      193.86      4.63 o 
   6  -4   4      295.26      311.93      6.89 o 
   7  -4   4      108.59      121.32      5.28 o 
   8  -4   4      353.11      372.45      9.07 o 
   9  -4   4      104.53      106.79      5.61 o 
  10  -4   4       68.81       57.20      5.72 o 
  11  -4   4       12.76        7.91      3.69 o 
 -13  -3   4       24.07       30.20      4.71 o 
 -12  -3   4      110.93      107.77      7.44 o 
 -11  -3   4       71.94       65.88      5.63 o 
 -10  -3   4       67.19       68.09      5.36 o 
  -9  -3   4      104.80       99.33      6.00 o 
  -8  -3   4      104.74       93.35      8.23 o 
  -7  -3   4       71.79       70.10      3.83 o 
  -6  -3   4      606.92      579.78      9.86 o 
  -5  -3   4       43.54       36.64      3.11 o 
  -4  -3   4      208.62      276.64      7.08 o 
  -3  -3   4       37.92       40.26      2.67 o 
  -2  -3   4     4697.39     5165.14     83.28 o 
  -1  -3   4      332.97      375.56      9.77 o 
   0  -3   4     1796.19     1772.10     26.64 o 
   1  -3   4       79.51       73.43      4.97 o 
   2  -3   4      392.13      459.76      9.21 o 
   3  -3   4      875.92     1016.99     14.62 o 
   4  -3   4     1935.24     2220.19     28.76 o 
   5  -3   4       17.84       11.31      1.72 o 
   6  -3   4        1.16        2.66      1.21 o 
   7  -3   4        5.98        2.44      1.90 o 
   8  -3   4       76.71       76.30      4.86 o 
   9  -3   4       37.97       36.36      4.23 o 
  10  -3   4        2.26        3.54      2.82 o 
  11  -3   4       48.99       47.82      5.20 o 
  12  -3   4       49.95       51.34      5.92 o 
 -13  -2   4      121.19      124.12      8.47 o 
 -12  -2   4       36.57       28.71      4.47 o 
 -11  -2   4      169.81      173.00      8.24 o 
 -10  -2   4      562.76      546.50     14.11 o 
  -9  -2   4        0.27       -3.42      1.75 o 
  -8  -2   4       47.28       33.51      5.65 o 
  -7  -2   4      690.61      701.64     11.72 o 
  -6  -2   4     1902.29     1734.70     51.90 o 
  -5  -2   4       43.71       40.94      3.10 o 
  -4  -2   4     3600.85     3436.77     74.73 o 
  -3  -2   4       42.23       53.72      2.95 o 
  -2  -2   4        2.66       -0.40      1.15 o 
  -1  -2   4       60.40       65.52      5.36 o 
   0  -2   4       13.30        2.57      1.79 o 
   1  -2   4      975.25     1126.81     28.45 o 
   2  -2   4     5896.69     6605.35    107.31 o 
   3  -2   4     1721.70     1949.64     25.15 o 
   4  -2   4    17927.44    20117.83    270.32 o 
   5  -2   4       55.90       63.33      7.45 o 
   6  -2   4        6.47        6.60      1.31 o 
   7  -2   4      269.73      297.29      6.26 o 
   8  -2   4     1340.46     1379.33     21.99 o 
   9  -2   4      112.65      113.41      5.84 o 
  10  -2   4       45.23       40.76      4.38 o 
  11  -2   4       67.13       74.98      5.91 o 
  12  -2   4       84.52       97.41      7.14 o 
 -12  -1   4       29.50       34.37      5.50 o 
 -11  -1   4       51.61       55.23     11.18 o 
 -10  -1   4       11.32       15.28      4.46 o 
  -9  -1   4       42.10       47.96      9.22 o 
  -8  -1   4     3870.90     3720.01     59.58 o 
  -7  -1   4       60.54       60.78      3.28 o 
  -6  -1   4       43.54       42.33      2.78 o 
  -5  -1   4      241.09      249.09      6.83 o 
  -4  -1   4       20.11       15.73      1.75 o 
  -3  -1   4       49.44       61.76      2.85 o 
  -2  -1   4     4216.92     4636.29     80.42 o 
  -1  -1   4      127.14      141.05      7.36 o 
   0  -1   4     1276.13     1295.11     35.08 o 
   4  -1   4     7300.84     7969.01    166.41 o 
   5  -1   4      713.96      789.32     14.06 o 
   6  -1   4     1400.66     1481.79     20.58 o 
   7  -1   4      200.77      213.51      4.70 o 
   8  -1   4       10.26        9.55      2.03 o 
   9  -1   4        1.22        1.16      1.45 o 
  10  -1   4        0.01       -3.36      1.68 o 
  11  -1   4       26.89       33.70      7.31 o 
  12  -1   4      214.76      221.13     17.83 o 
  13  -1   4      176.79      181.72     20.16 o 
 -12   0   4        3.41        2.29      3.08 o 
 -11   0   4       22.78       17.71      3.81 o 
 -10   0   4      119.95      113.73      7.20 o 
  -9   0   4       89.91       85.70      7.43 o 
  -8   0   4     2623.41     2572.46     34.66 o 
  -7   0   4      797.49      797.79     13.17 o 
  -6   0   4      678.61      660.73     11.94 o 
  -5   0   4      204.16      207.94      7.03 o 
  -4   0   4     6841.93     7385.40    101.87 o 
  -3   0   4        3.60        6.37      1.29 o 
  -2   0   4     4512.17     4620.46    120.93 o 
  -1   0   4       29.83       31.00      3.89 o 
   0   0   4       22.05       25.70      2.77 o 
   3   0   4      313.38      342.00     10.54 o 
   4   0   4     2707.50     3284.91     45.95 o 
   5   0   4      175.86      199.96      8.59 o 
   6   0   4      234.89      273.04      4.88 o 
   7   0   4      332.08      346.03      7.08 o 
   8   0   4        0.68        1.77      1.38 o 
   9   0   4      539.48      574.62      9.21 o 
  10   0   4     1423.01     1446.54     19.39 o 
  11   0   4       96.36      100.02      5.55 o 
  12   0   4       14.26       10.98      3.17 o 
  13   0   4       18.66       15.85      5.54 o 
 -12   1   4       76.16       83.19      7.02 o 
 -11   1   4       68.65       63.79      5.67 o 
 -10   1   4        1.85        0.97      2.36 o 
  -9   1   4       73.78       82.37      6.22 o 
  -8   1   4     3827.75     3774.56     48.94 o 
  -7   1   4        1.92        1.57      2.20 o 
  -6   1   4      292.62      325.58      6.28 o 
  -5   1   4       37.88       38.27      1.77 o 
  -4   1   4      738.53      929.08     17.99 o 
  -3   1   4       61.31       61.60      3.01 o 
  -2   1   4     1721.88     1951.78     36.02 o 
  -1   1   4        1.32        9.39      2.59 o 
   0   1   4     7229.77     8382.15    210.33 o 
   3   1   4      357.24      434.67     13.77 o 
   4   1   4        3.77        8.73      1.90 o 
   5   1   4     2208.95     2467.54     44.48 o 
   6   1   4      271.27      299.40      6.93 o 
   7   1   4      154.51      138.32      7.49 o 
   8   1   4      138.76      137.40      4.67 o 
   9   1   4      285.41      302.62      7.01 o 
  10   1   4       49.33       56.59      3.71 o 
  11   1   4        2.17        3.01      1.99 o 
  12   1   4       39.45       31.73      6.02 o 
  13   1   4       53.35       44.26      9.44 o 
 -12   2   4       63.51       57.95      6.61 o 
 -11   2   4       88.19       94.93      6.25 o 
 -10   2   4       77.55       77.08      5.05 o 
  -9   2   4       39.85       38.85      3.59 o 
  -8   2   4       29.76       20.29      2.67 o 
  -7   2   4       63.91       64.99      3.81 o 
  -6   2   4      394.98      393.03      7.39 o 
  -5   2   4      210.68      231.88      4.26 o 
  -4   2   4      324.97      218.56      4.41 o 
  -2   2   4    12865.62    14384.48    241.58 o 
  -1   2   4        0.02        1.70      1.77 o 
   0   2   4       92.00      115.13      6.00 o 
   1   2   4        0.21        0.60      1.27 o 
   2   2   4     2487.28     2836.65     72.33 o 
   3   2   4     4923.26     5592.78    100.13 o 
   4   2   4     5147.96     5850.17    149.90 o 
   6   2   4       65.76       49.05      4.84 o 
   7   2   4      131.09      138.51      8.26 o 
   8   2   4      295.53      306.76     15.76 o 
   9   2   4      403.70      415.70     12.05 o 
  10   2   4       36.83       30.62      2.61 o 
  11   2   4       44.18       45.51      3.19 o 
  12   2   4      404.60      389.32     11.35 o 
  13   2   4        0.01        3.24      2.59 o 
  14   2   4        0.56       -3.19      2.81 o 
 -11   3   4       64.83       70.12      5.26 o 
 -10   3   4       35.42       31.31      3.76 o 
  -9   3   4       10.60        9.49      3.38 o 
  -8   3   4       96.16       88.74      4.39 o 
  -7   3   4       88.64       94.88      4.13 o 
  -6   3   4     1220.51     1177.41     16.41 o 
  -5   3   4      193.61      202.50      4.20 o 
  -4   3   4      297.77      387.65      6.09 o 
  -3   3   4      787.35      854.70     14.77 o 
  -2   3   4        5.31       16.42      2.75 o 
  -1   3   4       69.71       87.18      6.18 o 
   0   3   4      594.62      780.13     23.78 o 
   1   3   4       17.55       22.29      2.89 o 
   2   3   4     6663.97     7006.76    176.26 o 
   3   3   4        6.48        4.46      1.96 o 
   4   3   4     1640.93     1891.05     51.85 o 
   5   3   4      162.32      230.42     11.52 o 
   6   3   4     1840.19     1758.89     37.42 o 
   7   3   4     1010.32     1083.40     26.37 o 
   8   3   4     3515.48     3776.44     75.30 o 
   9   3   4      143.32      146.48      5.07 o 
  10   3   4      110.95      113.68      4.96 o 
  11   3   4       29.79       34.43      3.39 o 
  12   3   4       74.59       73.90      4.62 o 
  13   3   4       92.65      108.50      6.52 o 
  14   3   4       95.43       85.93      6.44 o 
 -11   4   4        4.30        4.53      3.01 o 
 -10   4   4       25.43       28.32      5.43 o 
  -9   4   4       49.55       52.23      4.04 o 
  -8   4   4       67.31       71.27      4.22 o 
  -7   4   4       22.41       17.96      2.49 o 
  -6   4   4       59.31       66.79      4.80 o 
  -5   4   4      549.47      533.96      9.96 o 
  -4   4   4     1948.97     2249.75     24.35 o 
  -3   4   4       19.13       20.11      1.68 o 
  -2   4   4      982.89      826.82     12.85 o 
  -1   4   4       43.94       44.91      4.22 o 
   0   4   4     1115.03     1158.94     33.76 o 
   1   4   4        1.41        0.34      1.65 o 
   2   4   4     4641.33     5226.86    133.24 o 
   3   4   4       65.62       79.07      3.46 o 
   4   4   4     2823.39     2841.58     54.00 o 
   5   4   4      411.08      474.99     12.95 o 
   6   4   4      397.61      473.71     14.16 o 
   7   4   4       13.48       12.61      3.15 o 
   8   4   4      216.55      228.28     10.32 o 
   9   4   4        8.92        9.33      4.74 o 
  10   4   4       51.03       42.54      5.86 o 
  11   4   4        0.19       -0.19      1.95 o 
  12   4   4       38.98       42.83      5.30 o 
  13   4   4       35.41       37.80      3.67 o 
  14   4   4        0.00       -0.27      2.51 o 
 -11   5   4        0.51       -3.69      2.94 o 
 -10   5   4      191.35      181.40      7.95 o 
  -9   5   4       82.75       87.06      5.12 o 
  -8   5   4      128.73      132.44      5.84 o 
  -7   5   4      192.25      194.70      5.99 o 
  -6   5   4      402.76      388.74      8.28 o 
  -5   5   4       45.25       46.33      2.58 o 
  -4   5   4      586.52      598.06      8.76 o 
  -3   5   4       35.19       39.64      2.79 o 
  -2   5   4      673.40      753.20     10.62 o 
  -1   5   4       20.77       23.53      2.93 o 
   0   5   4       10.21        0.26      1.27 o 
   1   5   4      115.73      122.11      4.76 o 
   2   5   4     5962.38     7131.73     96.92 o 
   3   5   4       59.50       64.77      3.53 o 
   4   5   4      323.52      341.54      6.96 o 
   5   5   4      119.91      142.79      3.60 o 
   6   5   4     3247.34     3400.03     54.18 o 
   7   5   4     1056.45     1060.10     26.03 o 
   8   5   4     1142.67     1134.57     51.32 o 
   9   5   4       12.71       10.01      3.83 o 
  10   5   4       12.99       14.14      2.03 o 
  11   5   4        4.20        5.13      2.12 o 
  12   5   4      328.18      363.10      8.59 o 
  13   5   4      159.61      157.58      6.88 o 
  14   5   4       63.55       58.46      4.54 o 
 -10   6   4      566.70      553.21     12.42 o 
  -9   6   4       21.53       21.91      3.39 o 
  -8   6   4      235.01      245.99      7.41 o 
  -7   6   4       18.55       23.54      3.52 o 
  -6   6   4        0.97        0.50      1.34 o 
  -5   6   4        4.95        6.34      1.53 o 
  -4   6   4        0.03        0.07      1.23 o 
  -3   6   4      135.38      139.94      4.29 o 
  -2   6   4      448.09      466.69      7.80 o 
  -1   6   4       13.44       17.77      1.61 o 
   0   6   4      235.87      218.94      4.38 o 
   1   6   4       58.30       55.45      8.63 o 
   2   6   4      289.79      215.03      5.04 o 
   3   6   4      101.26      104.90      4.78 o 
   4   6   4     1015.81      882.32     15.33 o 
   5   6   4      571.13      547.78     11.60 o 
   6   6   4      333.85      357.38      5.83 o 
   7   6   4        2.10        1.43      0.83 o 
   8   6   4      386.17      405.39     14.44 o 
   9   6   4      179.50      188.67     14.54 o 
  10   6   4      544.54      560.25     16.41 o 
  11   6   4       41.99       47.33      3.91 o 
  12   6   4        3.30        3.89      1.71 o 
  13   6   4       33.39       34.28      3.25 o 
  14   6   4       63.09       67.45      4.86 o 
 -10   7   4        0.15       -0.93      2.93 o 
  -9   7   4        0.81       -2.09      3.04 o 
  -8   7   4       87.89       76.72      6.65 o 
  -7   7   4        8.31        2.69      2.69 o 
  -6   7   4      286.84      280.73      6.59 o 
  -5   7   4      221.92      224.73      5.43 o 
  -4   7   4     1971.95     1940.89     22.64 o 
  -3   7   4        5.42        5.36      1.48 o 
  -2   7   4      485.32      487.82      7.51 o 
  -1   7   4       25.01       22.61      2.16 o 
   0   7   4     5246.85     5883.98     64.19 o 
   1   7   4       64.33       70.04      2.80 o 
   2   7   4      404.87      596.53     14.37 o 
   3   7   4       22.86       24.92      1.93 o 
   4   7   4      278.94      262.51      7.78 o 
   5   7   4       28.43       25.67      1.73 o 
   6   7   4      217.84      212.93      4.44 o 
   7   7   4      500.69      546.85      8.40 o 
   8   7   4        0.65        4.50      2.26 o 
   9   7   4       44.41       42.91      6.74 o 
  10   7   4      300.97      323.13     19.77 o 
  11   7   4       81.37       84.63     14.72 o 
  12   7   4      170.23      170.90      5.53 o 
  13   7   4      147.17      153.67      8.43 o 
  14   7   4      438.52      476.98     11.60 o 
  -9   8   4      107.97      109.18      6.38 o 
  -8   8   4        9.05        6.37      2.95 o 
  -7   8   4       90.07       88.08      5.29 o 
  -6   8   4       61.12       57.54      4.96 o 
  -5   8   4      213.16      236.80      7.03 o 
  -4   8   4     1173.75     1217.24     16.07 o 
  -3   8   4      120.30      110.89      4.03 o 
  -2   8   4      609.47      590.00      8.64 o 
  -1   8   4        4.52        2.00      1.25 o 
   0   8   4        2.99        8.61      1.18 o 
   1   8   4        0.26       -0.79      0.80 o 
   2   8   4      123.92      141.21      3.96 o 
   3   8   4        2.83       -0.13      0.65 o 
   5   8   4       57.20       52.74      3.32 o 
   6   8   4     9099.66     9122.65    100.71 o 
   7   8   4      159.11      173.81      4.37 o 
   8   8   4       13.35       13.60      1.69 o 
   9   8   4       28.93       27.03      3.19 o 
  10   8   4      191.13      193.82      5.17 o 
  11   8   4       93.03       83.89      7.90 o 
  12   8   4      138.95      154.65      9.17 o 
  13   8   4      101.59      104.00      5.18 o 
  14   8   4        0.34       -1.28      2.13 o 
  -8   9   4      138.39      131.39      6.93 o 
  -7   9   4       68.38       63.73      5.81 o 
  -6   9   4     1359.75     1346.32     18.17 o 
  -5   9   4        0.83        1.76      1.88 o 
  -4   9   4        5.27        8.12      2.47 o 
  -3   9   4       26.05       19.67      2.68 o 
  -2   9   4       47.85       51.59      4.92 o 
  -1   9   4       57.99       53.08      2.86 o 
   0   9   4     1555.31     1700.59     17.66 o 
   1   9   4        0.01       -0.67      1.09 o 
   2   9   4     2822.32     2856.96     30.20 o 
   3   9   4      150.95      164.30      8.60 o 
   4   9   4       69.80       64.67      3.35 o 
   5   9   4       23.58       19.77      2.41 o 
   6   9   4     2417.67     2392.71     29.52 o 
   7   9   4       42.66       42.36      2.85 o 
   8   9   4       25.15       30.81      2.51 o 
   9   9   4       93.03       94.01      3.92 o 
  10   9   4       42.79       37.44      2.90 o 
  11   9   4       37.43       36.32      3.01 o 
  12   9   4       53.21       57.06      3.74 o 
  13   9   4      104.91      106.53      5.48 o 
  14   9   4      314.13      305.64     14.17 o 
  -8  10   4      222.53      221.87     11.62 o 
  -7  10   4       27.47       24.31      5.03 o 
  -6  10   4      594.10      574.73     12.28 o 
  -5  10   4      203.83      205.81      7.14 o 
  -4  10   4       27.67       24.55      3.53 o 
  -3  10   4      462.58      465.96     10.40 o 
  -2  10   4      332.73      378.49      9.32 o 
  -1  10   4        0.65        1.68      1.50 o 
   0  10   4      224.03      242.37      5.68 o 
   1  10   4        9.88        7.39      1.32 o 
   2  10   4       87.08       74.96      3.06 o 
   3  10   4        0.56        1.19      1.68 o 
   4  10   4      214.61      222.08      5.09 o 
   5  10   4       95.58      100.67      5.42 o 
   6  10   4     3197.81     3256.99     39.26 o 
   7  10   4       39.85       44.87      3.16 o 
   8  10   4        6.69        4.11      1.63 o 
   9  10   4      124.68      137.60      5.09 o 
  10  10   4      773.27      799.85     20.97 o 
  11  10   4      539.35      587.60     11.81 o 
  12  10   4      538.42      564.46     11.82 o 
  13  10   4       64.73       60.06      4.26 o 
  14  10   4        6.22        1.94      2.45 o 
  -7  11   4       44.59       32.97      5.78 o 
  -6  11   4      926.60      909.36     20.67 o 
  -5  11   4        0.55        0.86      2.62 o 
  -4  11   4        0.03        0.70      3.06 o 
  -3  11   4        0.82        3.29      2.31 o 
  -2  11   4        0.14        0.97      2.05 o 
  -1  11   4        4.85        8.09      1.95 o 
   0  11   4     1079.17     1011.64     16.83 o 
   1  11   4        7.39        6.30      1.45 o 
   2  11   4     2494.47     2459.64     27.22 o 
   3  11   4       47.75       49.37      2.95 o 
   4  11   4      122.20      103.48      4.04 o 
   5  11   4       47.94       47.29      2.77 o 
   6  11   4      266.36      267.73     13.27 o 
   7  11   4       68.09       62.65      3.91 o 
   8  11   4      396.35      403.10      9.25 o 
   9  11   4       92.89       93.04      4.69 o 
  10  11   4      121.00      142.25      5.62 o 
  11  11   4       97.69       94.54      5.12 o 
  12  11   4       87.66       86.87      5.06 o 
  13  11   4        1.35       -0.07      2.18 o 
  -6  12   4       11.22        6.30      4.31 o 
  -5  12   4       31.55       41.56      4.56 o 
  -4  12   4      186.30      178.21      7.37 o 
  -3  12   4        3.07       -2.82      2.87 o 
  -2  12   4      158.46      185.18      7.06 o 
  -1  12   4      298.54      284.35     11.37 o 
   0  12   4      770.96      787.95     14.53 o 
   1  12   4        0.14       -1.82      1.57 o 
   2  12   4       35.65       31.80      2.49 o 
   3  12   4        1.52        2.10      2.20 o 
   4  12   4      120.49      123.47      3.50 o 
   5  12   4       99.47       98.01      4.08 o 
   6  12   4      452.20      429.78     15.22 o 
   7  12   4       23.36       24.13      2.46 o 
   8  12   4        1.39        2.56      1.80 o 
   9  12   4       13.25        7.18      2.13 o 
  10  12   4      355.63      345.93      9.20 o 
  11  12   4       36.37       30.80      3.98 o 
  12  12   4       78.20       66.50      4.80 o 
  13  12   4       30.13       28.52      3.67 o 
  -5  13   4       16.80       13.59      3.64 o 
  -4  13   4       16.94       12.29      3.34 o 
  -3  13   4      105.25      113.74      8.06 o 
  -2  13   4      169.74      157.17      9.19 o 
  -1  13   4      360.59      366.08     19.11 o 
   0  13   4      220.89      222.36      7.30 o 
   1  13   4       88.12       90.53      5.14 o 
   2  13   4      655.64      730.17     12.31 o 
   3  13   4        2.14        4.46      1.68 o 
   4  13   4      997.85     1026.84     13.40 o 
   5  13   4        4.23        1.96      1.72 o 
   6  13   4      226.02      223.94      6.92 o 
   7  13   4       69.52       70.25      4.05 o 
   8  13   4     2042.70     2046.00     34.91 o 
   9  13   4       96.47       94.24      5.57 o 
  10  13   4     1879.04     2006.44     31.11 o 
  11  13   4       38.24       31.04      3.71 o 
  12  13   4      167.31      174.72      7.21 o 
  13  13   4       20.92       28.39      3.77 o 
  -4  14   4        5.56       10.04      4.68 o 
  -3  14   4       35.42       47.49      6.01 o 
  -2  14   4      943.39      908.22     22.03 o 
  -1  14   4       59.95       60.48      6.18 o 
   0  14   4      182.33      200.26      7.51 o 
   1  14   4       48.61       60.93      4.61 o 
   2  14   4        0.34       -1.83      2.06 o 
   3  14   4       10.03        6.76      2.72 o 
   4  14   4      875.85      899.87     12.50 o 
   5  14   4        6.66        4.13      2.16 o 
   6  14   4        5.43        1.15      2.13 o 
   7  14   4        0.22        0.64      1.88 o 
   8  14   4       48.69       42.78      3.76 o 
   9  14   4       22.10       16.13      6.10 o 
  10  14   4        0.83        0.08      2.13 o 
  11  14   4       23.09       27.75      3.68 o 
  12  14   4      259.90      261.60      9.07 o 
  -2  15   4      103.44      111.83      8.60 o 
  -1  15   4        0.18        0.16      3.55 o 
   0  15   4       23.99       30.97      6.79 o 
   1  15   4        1.03        4.10      2.72 o 
   2  15   4      119.56      121.31     12.51 o 
   3  15   4        0.22       -0.37      2.19 o 
   4  15   4       12.30       13.21      2.36 o 
   5  15   4        0.02       -1.20      2.01 o 
   6  15   4       12.09       11.56      2.69 o 
   7  15   4       10.92       11.50      2.61 o 
   8  15   4      661.92      684.63     13.66 o 
   9  15   4       25.89       20.69      3.06 o 
  10  15   4      287.64      292.96     12.91 o 
  11  15   4       17.63       20.28      4.38 o 
  -1  16   4        0.17       -2.03      3.94 o 
   0  16   4       95.29      101.11      8.25 o 
   1  16   4       37.34       29.14      5.36 o 
   2  16   4       35.86       44.16      4.56 o 
   3  16   4        9.57        5.54      3.25 o 
   4  16   4       49.95       51.74      4.86 o 
   5  16   4        0.41       -1.08      2.38 o 
   6  16   4      735.90      772.54     19.40 o 
   7  16   4        3.73       -0.46      2.34 o 
   8  16   4        0.17        0.06      2.34 o 
   9  16   4       25.26       27.83      3.61 o 
  10  16   4       63.75       56.71      4.65 o 
   2  17   4      208.54      245.00     13.36 o 
   3  17   4        6.04        7.05      2.78 o 
   4  17   4        1.88       -6.57      3.35 o 
   5  17   4        0.00       -0.38      2.93 o 
   6  17   4       58.21       57.06      4.88 o 
   7  17   4        2.43       -1.16      2.68 o 
   8  17   4       46.43       56.41      5.00 o 
  -7 -14   5      127.44      140.18      9.01 o 
  -6 -14   5      534.74      513.18     20.61 o 
  -5 -14   5        0.11       -5.99      4.08 o 
  -4 -14   5        9.24       10.76      5.09 o 
  -3 -14   5       42.65       56.01      7.92 o 
  -2 -14   5      141.38      167.45     15.51 o 
  -1 -14   5       19.04       18.20      7.33 o 
   0 -14   5      276.64      243.23     35.72 o 
   1 -14   5        0.76        2.75      4.06 o 
  -9 -13   5        2.19        3.16      2.85 o 
  -8 -13   5       40.33       40.91      4.09 o 
  -7 -13   5       89.75       90.59      5.51 o 
  -6 -13   5       56.14       50.99      9.55 o 
  -5 -13   5        4.61        5.08      4.41 o 
  -4 -13   5       26.69       25.95      5.90 o 
  -3 -13   5       20.88       15.27      6.80 o 
  -2 -13   5        5.07        1.53      4.07 o 
  -1 -13   5       20.12       16.46      4.57 o 
   0 -13   5        0.09       -2.46      5.41 o 
   1 -13   5      161.12      167.34     10.99 o 
   2 -13   5        0.38        0.68      5.53 o 
   3 -13   5      233.60      232.07     10.61 o 
 -10 -12   5      213.59      202.56      7.60 o 
  -9 -12   5       28.30       23.94      3.42 o 
  -8 -12   5     1067.07     1068.57     17.87 o 
  -7 -12   5       20.63       13.67      4.15 o 
  -6 -12   5      511.03      514.92     10.82 o 
  -5 -12   5      135.85      146.46      7.24 o 
  -4 -12   5       14.38       14.88      4.85 o 
  -3 -12   5        1.91        2.72      2.42 o 
  -2 -12   5      394.80      404.60     10.74 o 
  -1 -12   5      334.01      330.19     13.06 o 
   0 -12   5      179.20      188.98     10.58 o 
   1 -12   5      169.58      169.41      8.73 o 
   2 -12   5      505.08      502.36     14.52 o 
   3 -12   5        3.87        4.83      3.05 o 
   4 -12   5       71.11       85.94      7.14 o 
 -10 -11   5       35.35       38.23      3.91 o 
  -9 -11   5        1.14        2.25      2.41 o 
  -8 -11   5      869.78      916.77     27.91 o 
  -7 -11   5        0.01        1.13      2.08 o 
  -6 -11   5      243.61      226.95      6.76 o 
  -5 -11   5       20.60       17.99      2.67 o 
  -4 -11   5     1000.73      995.10     16.66 o 
  -3 -11   5        3.07       -2.20      2.08 o 
  -2 -11   5       16.77       15.60      2.85 o 
  -1 -11   5       35.68       35.58      3.70 o 
   0 -11   5        9.29        4.68      2.95 o 
   1 -11   5        5.36        4.49      3.03 o 
   2 -11   5      401.68      399.57     11.40 o 
   3 -11   5      166.37      166.67      7.09 o 
   4 -11   5      258.89      262.13     14.33 o 
   5 -11   5        0.20        4.61      5.09 o 
   6 -11   5       74.29       78.99      8.89 o 
 -11 -10   5        0.85       -2.03      2.37 o 
 -10 -10   5       17.75       16.55      3.07 o 
  -9 -10   5      356.15      390.17     15.74 o 
  -8 -10   5       17.40       16.21      2.70 o 
  -7 -10   5       59.33       53.82      5.11 o 
  -6 -10   5      127.27      123.02      5.26 o 
  -5 -10   5       11.22        7.56      2.06 o 
  -4 -10   5        3.28        2.82      1.57 o 
  -3 -10   5       42.57       48.56      3.46 o 
  -2 -10   5      465.46      442.81     10.57 o 
  -1 -10   5      234.30      237.28      7.41 o 
   0 -10   5      354.10      356.59     11.97 o 
   1 -10   5      103.97       96.77      5.27 o 
   2 -10   5     1026.43     1028.49     18.75 o 
   3 -10   5       75.04       84.91      4.56 o 
   4 -10   5       36.36       30.27      4.85 o 
   5 -10   5      107.07      114.34      7.28 o 
   6 -10   5      111.82      105.08     10.92 o 
   7 -10   5        5.17        0.70      6.07 o 
 -11  -9   5      159.74      173.28      7.27 o 
 -10  -9   5     1575.65     1603.39     25.57 o 
  -9  -9   5        0.01       -2.25      1.95 o 
  -8  -9   5      973.13      924.78     15.28 o 
  -7  -9   5       34.02       33.93      3.06 o 
  -6  -9   5      102.01      102.20      4.65 o 
  -5  -9   5       12.34        7.28      1.66 o 
  -4  -9   5      707.15      785.02     11.33 o 
  -3  -9   5      116.70      123.57      3.88 o 
  -2  -9   5      929.38      955.92     15.34 o 
  -1  -9   5        0.44        0.64      1.74 o 
   0  -9   5        6.92        6.32      1.57 o 
   1  -9   5        0.82        0.92      1.77 o 
   2  -9   5       89.86       89.21      6.05 o 
   3  -9   5        3.40        2.46      2.19 o 
   4  -9   5        4.75        5.31      2.31 o 
   5  -9   5        0.20        1.45      1.89 o 
   6  -9   5        4.15        3.24      3.54 o 
   7  -9   5        0.15       -3.29      2.57 o 
   8  -9   5        4.62        2.62      3.32 o 
 -12  -8   5      496.59      539.85     17.78 o 
 -11  -8   5       38.01       38.48      4.95 o 
 -10  -8   5       63.83       69.39      4.77 o 
  -9  -8   5       10.92        9.34      2.51 o 
  -8  -8   5      107.56      102.20      5.08 o 
  -7  -8   5       18.13       15.22      2.52 o 
  -6  -8   5      860.46      761.05     12.54 o 
  -5  -8   5        0.88       -0.38      1.19 o 
  -4  -8   5      108.59       71.14      3.21 o 
  -3  -8   5       98.61       97.33      3.36 o 
  -2  -8   5       88.61      101.09      3.52 o 
  -1  -8   5        0.14        1.35      1.20 o 
   0  -8   5     1289.47     1317.36     17.13 o 
   1  -8   5      599.00      638.75     13.72 o 
   2  -8   5      757.62      828.13     12.14 o 
   3  -8   5       39.15       39.92      3.12 o 
   4  -8   5        0.06       -1.43      1.69 o 
   5  -8   5      204.74      199.43      5.64 o 
   6  -8   5       96.74       94.37      6.11 o 
   7  -8   5      110.47      113.09      6.82 o 
   8  -8   5      182.09      183.72      8.55 o 
   9  -8   5       77.90       75.78      5.29 o 
 -12  -7   5        2.47        6.61      3.26 o 
 -11  -7   5       35.40       39.94      4.11 o 
 -10  -7   5      163.32      159.39      6.26 o 
  -9  -7   5        5.84        8.97      2.45 o 
  -8  -7   5      155.76      176.55      6.03 o 
  -7  -7   5       48.26       45.05      3.40 o 
  -6  -7   5        6.39        7.84      2.27 o 
  -5  -7   5       68.92       67.63      5.04 o 
  -4  -7   5     2139.17     2093.01     23.52 o 
  -3  -7   5       83.55       74.02      3.28 o 
  -2  -7   5     3531.85     3645.50     35.02 o 
  -1  -7   5      310.72      324.25      5.99 o 
   0  -7   5       11.68       17.12      1.64 o 
   1  -7   5       42.85       51.87      2.90 o 
   2  -7   5      581.51      571.23      9.13 o 
   3  -7   5       94.16       95.31      4.13 o 
   4  -7   5     1029.37     1050.89     15.43 o 
   5  -7   5        3.62        2.87      1.57 o 
   6  -7   5      260.44      297.34      8.89 o 
   7  -7   5       25.90       22.44      3.56 o 
   8  -7   5       32.25       35.76      4.98 o 
   9  -7   5       65.78       64.11      5.57 o 
 -12  -6   5       95.15       93.45      7.25 o 
 -11  -6   5       88.22       88.11      6.69 o 
 -10  -6   5      224.09      253.47      7.61 o 
  -9  -6   5       46.23       39.60      6.85 o 
  -8  -6   5      418.20      411.88      9.10 o 
  -7  -6   5      204.15      185.63      8.18 o 
  -6  -6   5      547.31      698.82     12.24 o 
  -5  -6   5        6.68        2.71      1.42 o 
  -4  -6   5      800.43      798.93     11.47 o 
  -3  -6   5        9.88        7.34      1.47 o 
  -2  -6   5        8.42        9.13      1.65 o 
  -1  -6   5        2.00        4.37      0.97 o 
   0  -6   5      975.11     1134.82     12.48 o 
   1  -6   5        1.61        1.55      1.16 o 
   2  -6   5        5.15       12.20      1.68 o 
   3  -6   5       46.08       49.40      3.90 o 
   4  -6   5        0.00        0.84      1.39 o 
   5  -6   5        5.25        2.19      2.22 o 
   6  -6   5       72.00       72.12      5.51 o 
   7  -6   5      967.58      977.94     17.82 o 
   8  -6   5      146.71      154.62      7.09 o 
   9  -6   5      101.94      106.05      6.41 o 
  10  -6   5        0.04        0.67      3.03 o 
 -12  -5   5        0.22       -1.24      2.82 o 
 -11  -5   5       73.56       69.61      6.32 o 
 -10  -5   5     1157.12     1145.51     23.62 o 
  -9  -5   5       16.51       17.42      2.64 o 
  -8  -5   5      288.60      305.04      7.44 o 
  -7  -5   5       10.59       10.13      2.13 o 
  -6  -5   5      119.55      140.39      6.87 o 
  -5  -5   5      406.90      423.29      7.02 o 
  -4  -5   5       20.57       18.07      1.72 o 
  -3  -5   5      173.06      190.45      4.39 o 
  -2  -5   5     1171.62     1101.08     14.75 o 
  -1  -5   5        1.12        0.79      0.81 o 
   0  -5   5     5026.44     5492.37     50.62 o 
   1  -5   5       67.16       74.14      2.94 o 
   2  -5   5       49.74       46.73      3.01 o 
   3  -5   5      711.32      730.25     10.20 o 
   4  -5   5        4.65        2.27      1.44 o 
   5  -5   5       40.50       38.92      2.97 o 
   6  -5   5        1.02        2.38      1.86 o 
   7  -5   5       94.08       95.23      6.91 o 
   8  -5   5       32.50       33.58      4.13 o 
   9  -5   5        6.98        6.06      2.84 o 
  10  -5   5        0.14       -2.44      2.63 o 
  11  -5   5       21.84       25.64      4.52 o 
 -12  -4   5      547.19      577.99     16.24 o 
 -11  -4   5       10.24       13.69      3.48 o 
 -10  -4   5      335.52      327.80     12.64 o 
  -9  -4   5        3.58        1.00      1.93 o 
  -8  -4   5      181.55      183.48      5.80 o 
  -7  -4   5      241.07      247.51      6.36 o 
  -6  -4   5      113.07      100.04      4.33 o 
  -5  -4   5       40.25       34.67      2.57 o 
  -4  -4   5     1225.82     1191.41     15.12 o 
  -3  -4   5        9.19        3.53      1.99 o 
  -2  -4   5       75.10       71.34      3.26 o 
  -1  -4   5        1.58        3.92      0.91 o 
   0  -4   5     1064.92     1074.43     13.48 o 
   1  -4   5     1026.18     1145.61     13.38 o 
   2  -4   5       18.32       35.78      2.03 o 
   3  -4   5      127.88      155.38      3.23 o 
   4  -4   5      324.05      356.43      5.75 o 
   5  -4   5        8.07        6.69      1.52 o 
   6  -4   5     1250.19     1294.39     18.27 o 
   7  -4   5       32.46       33.97      2.95 o 
   8  -4   5      753.58      764.33     24.79 o 
   9  -4   5       83.17       89.11      5.33 o 
  10  -4   5       33.37       25.07      7.64 o 
  11  -4   5       10.40        5.68      8.83 o 
 -12  -3   5       46.82       37.67      5.05 o 
 -11  -3   5       12.75       10.66      3.38 o 
 -10  -3   5       51.42       47.09      4.86 o 
  -9  -3   5       68.04       72.95      4.19 o 
  -8  -3   5     1133.32     1127.12     34.59 o 
  -7  -3   5       16.30       20.31      2.28 o 
  -6  -3   5       97.98       81.54      3.87 o 
  -5  -3   5       36.99       41.44      2.04 o 
  -4  -3   5      182.66      198.36      6.22 o 
  -3  -3   5       81.78       73.94      3.92 o 
  -2  -3   5      393.17      600.21      9.48 o 
  -1  -3   5      370.65      382.30     11.03 o 
   0  -3   5       22.54       63.93      2.41 o 
   1  -3   5        0.03        0.18      0.92 o 
   2  -3   5      548.83      607.93     12.46 o 
   3  -3   5        3.74        2.71      0.82 o 
   4  -3   5      873.41      805.88     12.60 o 
   5  -3   5     1389.79     1468.32     19.84 o 
   6  -3   5     5517.77     5895.39     63.94 o 
   7  -3   5       61.51       62.56      3.60 o 
   8  -3   5       45.43       43.14      5.42 o 
   9  -3   5       38.56       38.90      4.48 o 
  10  -3   5      157.84      164.99      8.46 o 
  11  -3   5        6.46        6.40      3.36 o 
  12  -3   5      140.90      155.71     12.51 o 
 -12  -2   5       40.12       45.62      5.43 o 
 -11  -2   5       96.28      100.04      7.12 o 
 -10  -2   5       22.57       21.32      3.72 o 
  -9  -2   5       49.54       49.27      4.25 o 
  -8  -2   5      137.02      130.91      4.89 o 
  -7  -2   5       54.91       52.23      3.24 o 
  -6  -2   5    14742.13    14436.73    169.70 o 
  -5  -2   5       68.98       64.02      3.17 o 
  -4  -2   5     4934.16     5299.06     56.81 o 
  -3  -2   5        4.78        1.68      1.55 o 
  -2  -2   5       19.46       18.98      2.10 o 
  -1  -2   5       62.89       79.42      4.33 o 
   0  -2   5     4746.02     5103.82     87.32 o 
   1  -2   5       60.46       85.59      3.76 o 
   2  -2   5       27.93       16.03      2.37 o 
   3  -2   5     2269.08     2581.98     32.17 o 
   4  -2   5     5418.83     6305.18     68.57 o 
   6  -2   5      530.98      567.85     10.13 o 
   7  -2   5        1.48        0.52      1.36 o 
   8  -2   5       77.36       84.32      4.01 o 
   9  -2   5        7.42        8.15      2.31 o 
  10  -2   5      238.04      238.24     10.74 o 
  11  -2   5        0.05       -0.55      2.59 o 
  12  -2   5        7.71        4.13      3.13 o 
 -12  -1   5       60.43       43.29      6.80 o 
 -11  -1   5       25.61       20.74      3.72 o 
 -10  -1   5      419.55      404.10      9.71 o 
  -9  -1   5      145.78      140.48     10.67 o 
  -8  -1   5       26.18       14.43      3.60 o 
  -7  -1   5       12.34        8.76      1.92 o 
  -6  -1   5     2367.30     2336.42     31.05 o 
  -5  -1   5        1.09        0.90      0.93 o 
  -4  -1   5      156.43      111.73      5.71 o 
  -3  -1   5      173.90      190.63      7.02 o 
  -2  -1   5     3214.50     3609.00     64.01 o 
  -1  -1   5        0.78       -4.15      2.07 o 
   0  -1   5       27.47       44.13      3.75 o 
   1  -1   5       77.68       90.31      4.63 o 
   2  -1   5       45.77       50.67      4.06 o 
   3  -1   5      702.09      756.77     13.42 o 
   4  -1   5     5515.43     6199.33    156.86 o 
   5  -1   5     1139.33     1219.18     15.27 o 
   6  -1   5      107.57      170.69      5.14 o 
   7  -1   5        8.68        7.02      1.37 o 
   8  -1   5      282.83      307.59      8.67 o 
   9  -1   5      105.58      123.26      4.62 o 
  10  -1   5        0.44        1.53      2.05 o 
  11  -1   5      215.82      221.05      9.26 o 
  12  -1   5       95.19       86.32      8.88 o 
  13  -1   5       60.75       55.94      5.67 o 
 -12   0   5      373.81      390.66     13.25 o 
 -11   0   5       19.98       16.92      5.97 o 
 -10   0   5       18.87       13.07      2.84 o 
  -9   0   5      135.57      136.86      5.71 o 
  -8   0   5      402.07      379.41      8.65 o 
  -7   0   5      188.38      212.92      5.94 o 
  -6   0   5     1255.82     1220.30     18.09 o 
  -5   0   5      687.84      695.32     14.77 o 
  -4   0   5      383.10      299.06      5.28 o 
  -3   0   5      121.27      135.85      5.74 o 
  -2   0   5       43.49       18.77      2.52 o 
  -1   0   5        8.62        6.79      2.62 o 
   0   0   5     4067.99     4456.92    113.84 o 
   4   0   5     7568.41     8886.18    126.01 o 
   5   0   5       90.96       98.16      3.87 o 
   6   0   5       56.27       59.92      3.05 o 
   7   0   5       22.48       22.79      3.31 o 
   8   0   5      210.41      213.24      8.07 o 
   9   0   5       13.33       14.59      1.86 o 
  10   0   5      517.44      521.55      9.85 o 
  11   0   5      111.63      110.52      8.03 o 
  12   0   5       61.06       64.37      5.37 o 
  13   0   5       36.93       47.37      6.48 o 
 -12   1   5        1.68        2.79      3.00 o 
 -11   1   5       32.72       33.42      3.91 o 
 -10   1   5        0.27       -1.00      2.90 o 
  -9   1   5       56.96       65.44      5.28 o 
  -8   1   5     2093.21     2124.09     30.10 o 
  -7   1   5      609.15      617.15     11.45 o 
  -6   1   5     1771.88     1769.42     24.80 o 
  -5   1   5        2.52        2.37      1.00 o 
  -4   1   5       95.74      101.00      3.04 o 
  -3   1   5      159.49      194.03      7.14 o 
  -2   1   5     3372.47     4580.14     84.12 o 
  -1   1   5       17.90       27.90      4.04 o 
   0   1   5     5057.68     5845.00    148.45 o 
   1   1   5        1.16        1.83      1.30 o 
   3   1   5       83.55       84.22      4.13 o 
   4   1   5       16.31       17.71      1.58 o 
   5   1   5      419.11      535.07     10.26 o 
   6   1   5        0.18        2.78      1.10 o 
   7   1   5      382.27      414.03      9.02 o 
   8   1   5       82.26      109.29      3.73 o 
   9   1   5       18.65       16.89      2.09 o 
  10   1   5      498.88      528.12     11.72 o 
  11   1   5      451.30      458.38     11.30 o 
  12   1   5      104.72      130.69      6.07 o 
  13   1   5       77.66       83.91      6.65 o 
 -12   2   5      123.71      119.67      7.49 o 
 -11   2   5       47.65       47.81      4.57 o 
 -10   2   5      509.21      542.35     12.29 o 
  -9   2   5      126.81      139.91      7.34 o 
  -8   2   5        9.86        5.85      3.96 o 
  -7   2   5       95.76       90.01      4.49 o 
  -6   2   5        0.99        0.26      1.40 o 
  -5   2   5       10.75        9.64      1.26 o 
  -4   2   5        3.97       14.15      2.15 o 
  -3   2   5      115.08      108.95      3.35 o 
  -2   2   5     3002.41     3280.57     58.64 o 
  -1   2   5       66.51       67.47      5.51 o 
   0   2   5     2054.95     2555.91     67.65 o 
   1   2   5      181.02      220.71      8.35 o 
   2   2   5     8041.43     9107.66    227.17 o 
   3   2   5      131.34      183.39      5.07 o 
   4   2   5     1851.77     1770.08     26.06 o 
   5   2   5      796.89      948.71     33.07 o 
   6   2   5      698.65      724.60     24.18 o 
   7   2   5       21.90       22.81      2.44 o 
   8   2   5      853.22      813.66     15.43 o 
   9   2   5      153.27      153.04      8.05 o 
  10   2   5      481.85      510.93     15.53 o 
  11   2   5      143.18      153.66      5.78 o 
  12   2   5       75.21       68.95      4.42 o 
  13   2   5       45.01       53.31      5.12 o 
  14   2   5        0.49       -4.57      2.82 o 
 -11   3   5       33.34       33.79      4.21 o 
 -10   3   5        2.43        3.20      2.68 o 
  -9   3   5       62.98       68.87      4.75 o 
  -8   3   5      780.02      754.06     14.23 o 
  -7   3   5       56.98       57.76      3.77 o 
  -6   3   5       19.94       25.33      2.41 o 
  -5   3   5        3.99        3.77      1.22 o 
  -4   3   5      310.34      354.90      6.26 o 
  -3   3   5        0.01        0.93      0.94 o 
  -2   3   5    13957.09    15626.48    211.76 o 
  -1   3   5      249.03      285.88     12.52 o 
   0   3   5     1783.51     1739.24     47.97 o 
   1   3   5       62.01       65.04      4.46 o 
   2   3   5      329.34      369.94     12.11 o 
   3   3   5       33.09       38.20      2.07 o 
   4   3   5      558.24      591.23     13.52 o 
   5   3   5      439.78      497.37     13.36 o 
   6   3   5     1177.87     1261.00     28.74 o 
   7   3   5       96.05      133.67      7.81 o 
   8   3   5      290.37      292.47     11.96 o 
   9   3   5       32.88       37.16      3.57 o 
  10   3   5        3.17        1.32      2.44 o 
  11   3   5      185.57      200.02      5.55 o 
  12   3   5      227.76      228.52      7.72 o 
  13   3   5      154.18      155.05      7.01 o 
  14   3   5      219.68      219.31     19.84 o 
 -11   4   5       20.29       27.02      4.43 o 
 -10   4   5      228.61      241.49      8.52 o 
  -9   4   5      136.27      139.19      7.81 o 
  -8   4   5      272.98      264.17      7.22 o 
  -7   4   5       38.35       37.43      3.13 o 
  -6   4   5     1157.54     1147.78     14.36 o 
  -5   4   5      115.23      103.50      3.46 o 
  -4   4   5      134.49      117.21      4.04 o 
  -3   4   5      185.59      189.08      5.75 o 
  -2   4   5      202.63      237.53      5.00 o 
  -1   4   5      214.87      247.64     10.50 o 
   0   4   5      423.30      464.17     11.09 o 
   1   4   5        3.51        6.02      2.21 o 
   3   4   5      699.66      810.09     15.76 o 
   4   4   5      309.46      213.00      4.56 o 
   5   4   5      402.15      504.20     13.92 o 
   6   4   5       80.33       84.00      4.64 o 
   7   4   5      171.29      190.08     10.13 o 
   8   4   5     2067.97     2129.03     46.35 o 
   9   4   5      944.23      990.02     42.30 o 
  10   4   5      454.76      422.86     26.72 o 
  11   4   5       95.94      103.23      5.39 o 
  12   4   5      103.10       95.47      4.38 o 
  13   4   5       42.71       30.95      4.72 o 
  14   4   5       39.96       45.06      8.83 o 
 -10   5   5       28.15       28.55      4.10 o 
  -9   5   5       98.20      102.43      6.06 o 
  -8   5   5      504.73      470.88     10.23 o 
  -7   5   5       38.75       34.80      3.19 o 
  -6   5   5      221.01      232.08      6.77 o 
  -5   5   5       39.28       40.79      2.51 o 
  -4   5   5       11.16        5.61      1.51 o 
  -3   5   5       32.97       32.63      2.39 o 
  -2   5   5      463.02      416.64     10.71 o 
  -1   5   5       96.69       87.02      8.59 o 
   0   5   5     4023.51     4139.90     77.49 o 
   1   5   5       25.26       30.53      3.02 o 
   2   5   5      437.03      404.87      7.33 o 
   3   5   5        1.09       -2.09      1.73 o 
   4   5   5       36.10       25.89      1.79 o 
   5   5   5      166.73      192.22      7.06 o 
   6   5   5      387.73      383.95      9.99 o 
   7   5   5      355.44      345.89      9.92 o 
   8   5   5      254.18      251.15     14.17 o 
   9   5   5       43.89       47.84      6.02 o 
  10   5   5       47.14       35.69      5.82 o 
  11   5   5       58.42       57.50     11.71 o 
  12   5   5       95.83       98.60      5.51 o 
  13   5   5      108.19      119.96      5.09 o 
  14   5   5        1.11        3.12      2.38 o 
 -10   6   5      482.75      438.93     12.08 o 
  -9   6   5       17.56       18.44      3.31 o 
  -8   6   5       69.92       71.78      5.97 o 
  -7   6   5        4.18        4.57      2.15 o 
  -6   6   5       91.00       74.69      3.64 o 
  -5   6   5       43.06       45.77      2.80 o 
  -4   6   5     1446.76     1447.68     17.64 o 
  -3   6   5      298.37      309.60      5.87 o 
  -2   6   5     2141.95     2132.70     29.05 o 
  -1   6   5       26.35       30.75      1.91 o 
   0   6   5       72.87       73.98      5.74 o 
   1   6   5       17.39       18.32      3.67 o 
   2   6   5     3862.05     4869.67     59.75 o 
   3   6   5        0.41       -0.56      1.18 o 
   4   6   5     1990.77     2228.62     30.03 o 
   5   6   5       25.54       20.60      1.71 o 
   6   6   5      411.03      382.80      6.01 o 
   7   6   5        1.59        3.34      2.00 o 
   8   6   5     1598.89     1582.86     33.37 o 
   9   6   5       98.18      107.42      8.74 o 
  10   6   5      764.40      778.00     33.89 o 
  11   6   5       69.25       64.77     11.32 o 
  12   6   5      159.78      164.80     12.08 o 
  13   6   5       14.07       12.07      2.24 o 
  14   6   5      127.22      136.71      5.98 o 
  -9   7   5       18.96       14.91      3.38 o 
  -8   7   5      104.46      113.99      6.94 o 
  -7   7   5       37.28       37.86      5.55 o 
  -6   7   5        6.35        2.06      1.67 o 
  -5   7   5       54.38       53.75      3.17 o 
  -4   7   5      155.37      148.60      4.58 o 
  -3   7   5      157.26      143.84      4.21 o 
  -2   7   5      234.05      257.15      7.47 o 
  -1   7   5       50.10       43.40      4.17 o 
   0   7   5     1246.14     1257.34     16.97 o 
   1   7   5       54.68       59.32      2.64 o 
   2   7   5      372.96      362.60      5.86 o 
   3   7   5       17.02       21.11      1.87 o 
   4   7   5     1330.05     1409.22     23.30 o 
   5   7   5      191.50      213.07      5.23 o 
   6   7   5     1358.96     1463.36     18.43 o 
   7   7   5       47.01       47.64      3.78 o 
   8   7   5     4821.86     4963.94     64.80 o 
   9   7   5      550.30      554.49     11.50 o 
  10   7   5      103.74      109.84      4.28 o 
  11   7   5        6.09        4.60      2.12 o 
  12   7   5        2.65        3.38      2.18 o 
  13   7   5        0.08       -1.00      1.83 o 
  14   7   5      178.69      172.54      5.95 o 
  -9   8   5       14.18       11.27      3.58 o 
  -8   8   5      142.74      129.50      6.57 o 
  -7   8   5       19.57       17.00      3.19 o 
  -6   8   5       16.97       14.00      2.31 o 
  -5   8   5       38.18       49.37      4.51 o 
  -4   8   5     5287.26     5339.53     55.46 o 
  -3   8   5       62.51       57.35      3.16 o 
  -2   8   5     1748.91     1781.83     21.82 o 
  -1   8   5       29.41       22.77      1.95 o 
   0   8   5        0.88        0.82      1.02 o 
   1   8   5       72.91       72.48      3.09 o 
   2   8   5      916.09      916.50     13.68 o 
   3   8   5       40.75       46.22      1.98 o 
   4   8   5      371.57      431.29     12.79 o 
   5   8   5        2.08        0.32      1.05 o 
   6   8   5      219.53      230.80      6.44 o 
   7   8   5      561.90      601.17      9.43 o 
   8   8   5      534.44      543.85      8.74 o 
   9   8   5      100.52      104.43      3.37 o 
  10   8   5      432.65      446.44     10.74 o 
  11   8   5      134.16      146.18      5.83 o 
  12   8   5      209.61      207.49      6.50 o 
  13   8   5        5.75        7.31      3.93 o 
  14   8   5       36.70       33.68      3.17 o 
  -8   9   5       64.65       55.08      7.34 o 
  -7   9   5        8.74       10.67      3.43 o 
  -6   9   5      213.34      211.29      6.67 o 
  -5   9   5      245.07      256.26     10.50 o 
  -4   9   5      567.10      564.21     11.74 o 
  -3   9   5       15.42        8.85      2.30 o 
  -2   9   5        2.54        5.12      1.74 o 
  -1   9   5       73.97       72.05      3.32 o 
   0   9   5       90.63       81.76      3.54 o 
   1   9   5        3.64        3.90      1.13 o 
   2   9   5      287.22      247.59      7.27 o 
   3   9   5        8.32        5.58      1.21 o 
   4   9   5      477.47      452.92     13.36 o 
   5   9   5       25.18       18.88      2.00 o 
   6   9   5     4604.55     4639.19     53.42 o 
   7   9   5      429.26      440.87      7.95 o 
   8   9   5      694.80      702.17     11.97 o 
   9   9   5       21.48       23.29      2.83 o 
  10   9   5       78.18       89.79      3.73 o 
  11   9   5        1.31        2.68      1.55 o 
  12   9   5       39.45       36.91      2.90 o 
  13   9   5      150.66      166.53      9.14 o 
  14   9   5        3.74        1.87      2.76 o 
  -7  10   5        2.99        2.68      4.30 o 
  -6  10   5       30.62       32.73      3.74 o 
  -5  10   5      438.81      438.28     12.17 o 
  -4  10   5      547.68      529.79     11.75 o 
  -3  10   5        1.37       -1.43      2.02 o 
  -2  10   5      255.15      249.17      7.18 o 
  -1  10   5      181.52      158.18      4.76 o 
   0  10   5      242.35      281.43      6.20 o 
   1  10   5        8.99        8.94      1.44 o 
   2  10   5      964.41      874.08     11.57 o 
   3  10   5       29.67       25.16      1.80 o 
   4  10   5     3530.66     3523.61     40.47 o 
   5  10   5       29.77       33.67      2.86 o 
   6  10   5      614.68      574.95     10.85 o 
   7  10   5        6.04        6.76      1.57 o 
   8  10   5       31.76       27.56      2.53 o 
   9  10   5       14.39       12.13      2.27 o 
  10  10   5       71.21       66.26      5.18 o 
  11  10   5        0.16        1.23      1.66 o 
  12  10   5      597.93      708.41     13.32 o 
  13  10   5       29.29       27.53      4.97 o 
  14  10   5        1.38       -0.79      2.10 o 
  -7  11   5       19.90       17.61      4.94 o 
  -6  11   5      831.78      882.92     16.77 o 
  -5  11   5      328.58      353.81      9.78 o 
  -4  11   5       18.00       18.64      4.18 o 
  -3  11   5      250.41      253.56      8.93 o 
  -2  11   5      134.63      141.22      6.04 o 
  -1  11   5       53.74       54.42      3.92 o 
   0  11   5       10.92        5.06      2.10 o 
   1  11   5       58.27       53.74      2.75 o 
   2  11   5        3.43        2.96      1.44 o 
   3  11   5       29.69       26.32      1.96 o 
   4  11   5       41.88       37.66      2.59 o 
   5  11   5      198.03      213.96      5.11 o 
   6  11   5      599.06      615.09      9.80 o 
   7  11   5       80.47       77.74      4.68 o 
   8  11   5     2025.85     1990.06     36.52 o 
   9  11   5       54.05       47.37      3.51 o 
  10  11   5       19.72       27.41      2.90 o 
  11  11   5        0.02        1.42      1.86 o 
  12  11   5     1025.17     1059.54     18.36 o 
  13  11   5      115.39      112.80      5.44 o 
  14  11   5       61.73       67.38      4.63 o 
  -6  12   5       34.97       38.20      4.13 o 
  -5  12   5        6.93       13.13      3.40 o 
  -4  12   5        1.38       -0.62      2.55 o 
  -3  12   5       29.31       25.81      3.52 o 
  -2  12   5      498.34      489.50     14.08 o 
  -1  12   5       70.80       74.33      4.75 o 
   0  12   5      632.82      594.92     14.23 o 
   1  12   5       67.67       60.87      3.58 o 
   2  12   5      137.06      151.74      6.19 o 
   3  12   5       13.74       12.80      2.35 o 
   4  12   5     1650.18     1638.25     21.64 o 
   5  12   5       58.96       63.92      3.41 o 
   6  12   5     1444.10     1506.25     20.06 o 
   7  12   5       55.98       56.94      4.41 o 
   8  12   5      422.21      420.61     10.82 o 
   9  12   5        0.85        3.65      1.90 o 
  10  12   5      424.33      436.19     10.28 o 
  11  12   5       34.23       28.73      3.23 o 
  12  12   5      551.51      656.15     16.34 o 
  13  12   5       24.65       26.07      3.89 o 
  -5  13   5       58.56       53.45      5.02 o 
  -4  13   5      327.80      355.14     12.66 o 
  -3  13   5       15.78       16.29      4.09 o 
  -2  13   5      104.17      111.23      8.94 o 
  -1  13   5       13.33       16.42      6.39 o 
   0  13   5     2530.33     2481.02     35.84 o 
   1  13   5        8.15       11.50      2.52 o 
   2  13   5      232.10      231.71      5.82 o 
   3  13   5       19.94       25.34      2.36 o 
   4  13   5       50.79       54.38      3.54 o 
   5  13   5       81.15       80.84      5.21 o 
   6  13   5      219.97      224.45      8.17 o 
   7  13   5        0.04        1.59      1.83 o 
   8  13   5      646.05      614.25     19.00 o 
   9  13   5       45.55       43.95      4.25 o 
  10  13   5      229.88      230.98      7.64 o 
  11  13   5       71.73       64.14      4.75 o 
  12  13   5       27.69       25.36      5.18 o 
  13  13   5      121.26      125.70      6.59 o 
  -4  14   5       67.66       82.67      7.51 o 
  -3  14   5       23.66       22.31      4.90 o 
  -2  14   5      118.58       98.02     14.37 o 
  -1  14   5       37.00       45.78      6.07 o 
   0  14   5       97.14       88.28      5.56 o 
   1  14   5        1.22       -0.53      2.26 o 
   2  14   5        0.99        0.92      2.21 o 
   3  14   5        4.76        0.64      1.44 o 
   4  14   5      549.07      571.70     10.96 o 
   5  14   5        0.02        2.10      1.83 o 
   6  14   5       31.64       32.07      4.62 o 
   7  14   5       89.08       82.01      4.60 o 
   8  14   5       11.97       12.87      2.55 o 
   9  14   5       11.46        9.92      2.97 o 
  10  14   5      370.98      387.82     11.48 o 
  11  14   5       68.96       70.80      5.14 o 
  12  14   5       42.33       36.41      4.11 o 
  -2  15   5       42.77       39.44      9.28 o 
  -1  15   5       23.73       23.61      6.33 o 
   0  15   5      119.96      136.51      8.99 o 
   1  15   5        0.26       -0.29      2.57 o 
   2  15   5      606.62      661.27     16.44 o 
   3  15   5       17.00       12.01      3.58 o 
   4  15   5      217.44      236.81      6.26 o 
   5  15   5        7.94        9.09      2.55 o 
   6  15   5       51.38       52.09      4.10 o 
   7  15   5        1.04       -0.57      1.97 o 
   8  15   5       10.96        4.48      2.44 o 
   9  15   5       25.51       21.52      5.58 o 
  10  15   5       34.32       40.07      4.78 o 
  11  15   5       46.28       50.55      5.16 o 
  -1  16   5      136.77      146.38     10.10 o 
   0  16   5       51.96       54.32      6.64 o 
   1  16   5       11.51        9.70      4.12 o 
   2  16   5        0.30        3.80      3.44 o 
   3  16   5       46.41       45.59      3.94 o 
   4  16   5       25.67       25.38      3.87 o 
   5  16   5        0.42       -2.05      2.03 o 
   6  16   5      300.19      308.51      9.02 o 
   7  16   5       15.37       18.05      3.21 o 
   8  16   5       29.32       39.63      3.88 o 
   9  16   5       71.49       64.26      4.73 o 
  10  16   5      712.20      721.48     20.00 o 
   2  17   5      412.08      470.81     12.47 o 
   3  17   5        0.04        1.06      2.48 o 
   4  17   5       29.11       18.21      6.26 o 
   5  17   5        1.48       -0.29      2.49 o 
   6  17   5      244.46      255.45      8.65 o 
   7  17   5       18.28       22.27      5.35 o 
   8  17   5      721.85      721.64     15.29 o 
   9  17   5        7.14        5.85      2.93 o 
  -6 -14   6       11.18        0.79      4.76 o 
  -5 -14   6       27.19       27.99      6.64 o 
  -4 -14   6        0.03       -1.74      4.50 o 
  -3 -14   6       57.19       51.50      9.95 o 
  -2 -14   6      426.86      436.30     22.90 o 
  -1 -14   6      207.80      231.38     25.14 o 
  -8 -13   6      247.33      240.72      9.44 o 
  -7 -13   6        0.66       -1.60      3.51 o 
  -6 -13   6      586.61      565.37     21.79 o 
  -5 -13   6      196.76      190.85     11.92 o 
  -4 -13   6      464.00      449.00     18.57 o 
  -3 -13   6      128.22      127.63      6.65 o 
  -2 -13   6       18.50       16.17      4.69 o 
  -1 -13   6        0.04       -1.32      3.53 o 
   0 -13   6       14.60       20.25      5.06 o 
   1 -13   6       81.07       92.05      8.40 o 
   2 -13   6       13.59       11.47      4.20 o 
  -9 -12   6       32.48       37.07      4.04 o 
  -8 -12   6      405.92      440.99     10.49 o 
  -7 -12   6       21.14       18.68      3.15 o 
  -6 -12   6        4.44        1.76      2.65 o 
  -5 -12   6       12.75       13.79      5.02 o 
  -4 -12   6       24.82       29.79      5.82 o 
  -3 -12   6        0.18       -2.84      2.41 o 
  -2 -12   6        7.42        6.76      2.85 o 
  -1 -12   6       70.42       71.23      8.41 o 
   0 -12   6       32.26       34.16      5.52 o 
   1 -12   6       18.58       20.03      9.85 o 
   2 -12   6       63.98       69.64      6.39 o 
   3 -12   6        0.92        0.92      2.95 o 
   4 -12   6      413.29      406.61     11.79 o 
 -10 -11   6        0.02       -0.55      2.60 o 
  -9 -11   6        9.33        9.08      2.92 o 
  -8 -11   6      206.15      225.17      7.45 o 
  -7 -11   6       23.74       21.19      3.09 o 
  -6 -11   6      693.73      711.97     13.13 o 
  -5 -11   6        6.66        5.74      2.46 o 
  -4 -11   6     1876.57     1839.87     74.16 o 
  -3 -11   6       14.89       20.93      3.24 o 
  -2 -11   6       74.30       83.55      5.27 o 
  -1 -11   6        0.11       -1.79      2.72 o 
   0 -11   6      380.63      394.73     14.18 o 
   1 -11   6       47.17       42.71      5.00 o 
   2 -11   6       20.52       13.87      3.19 o 
   3 -11   6       14.39        6.30      2.91 o 
   4 -11   6      190.12      190.26     13.46 o 
   5 -11   6      100.15       96.79      9.48 o 
 -10 -10   6       47.20       37.74      3.96 o 
  -9 -10   6       18.36       19.37      3.08 o 
  -8 -10   6     2063.26     2084.28     28.76 o 
  -7 -10   6        0.06        1.80      2.17 o 
  -6 -10   6     1697.36     1688.79     23.67 o 
  -5 -10   6        7.26        6.55      1.84 o 
  -4 -10   6      119.88      116.08      4.47 o 
  -3 -10   6       21.88       20.48      2.98 o 
  -2 -10   6       17.65       20.99      2.98 o 
  -1 -10   6        2.29        1.77      2.11 o 
   0 -10   6       76.80       86.43     11.51 o 
   1 -10   6        0.01        2.63      2.06 o 
   2 -10   6      138.87      135.74      6.34 o 
   3 -10   6      130.57      124.81      5.32 o 
   4 -10   6        4.10        4.55      2.49 o 
   5 -10   6      177.73      172.85      8.43 o 
   6 -10   6        6.26        9.06      4.54 o 
 -11  -9   6        5.05        5.58      2.89 o 
 -10  -9   6       48.20       47.66      4.35 o 
  -9  -9   6       15.57       13.25      2.77 o 
  -8  -9   6        0.03       -0.81      1.91 o 
  -7  -9   6        1.27        0.70      1.97 o 
  -6  -9   6       49.90       54.85      3.72 o 
  -5  -9   6        3.92        5.00      1.97 o 
  -4  -9   6       12.09        3.32      1.52 o 
  -3  -9   6      104.00      105.50      4.02 o 
  -2  -9   6      798.43      757.15     14.82 o 
  -1  -9   6       50.01       49.22      3.81 o 
   0  -9   6      112.01      116.84      4.52 o 
   1  -9   6       56.47       47.49      3.78 o 
   2  -9   6     1051.75     1057.46     17.84 o 
   3  -9   6      456.38      473.19     11.91 o 
   4  -9   6      268.63      259.96      8.46 o 
   5  -9   6       49.78       45.81      4.87 o 
   6  -9   6        0.42        2.13      3.03 o 
   7  -9   6        6.88        7.13      3.84 o 
 -11  -8   6       35.61       36.48      5.43 o 
 -10  -8   6        0.57       -0.53      2.24 o 
  -9  -8   6        5.54        4.83      2.40 o 
  -8  -8   6     1194.75     1159.52     19.45 o 
  -7  -8   6       17.29       13.45      2.52 o 
  -6  -8   6      736.26      758.26     12.83 o 
  -5  -8   6        0.01        0.37      1.34 o 
  -4  -8   6       20.66       12.54      1.83 o 
  -3  -8   6       11.44       11.20      1.61 o 
  -2  -8   6      275.65      286.40      6.23 o 
  -1  -8   6      225.90      218.28      4.97 o 
   0  -8   6      701.23      721.85     11.03 o 
   1  -8   6       40.25       39.41      3.38 o 
   2  -8   6       62.93       64.21      6.06 o 
   3  -8   6       92.00       92.38      4.56 o 
   4  -8   6        9.68        6.94      2.35 o 
   5  -8   6        7.82        9.94      3.46 o 
   6  -8   6        3.17        8.33      3.14 o 
   7  -8   6       39.29       46.16      5.02 o 
   8  -8   6      268.63      278.47     10.76 o 
 -12  -7   6      192.60      194.28     10.41 o 
 -11  -7   6        8.44        8.10      2.73 o 
 -10  -7   6      350.52      332.41      9.11 o 
  -9  -7   6       43.51       43.99      3.88 o 
  -8  -7   6      183.27      205.76      6.73 o 
  -7  -7   6       75.41       76.51      4.54 o 
  -6  -7   6       48.36       41.72      4.61 o 
  -5  -7   6       31.83       36.19      3.01 o 
  -4  -7   6      871.58      713.33     10.34 o 
  -3  -7   6        0.72        0.79      1.11 o 
  -2  -7   6       72.35       71.78      2.88 o 
  -1  -7   6      100.63      107.79      3.61 o 
   0  -7   6        0.65       -0.18      1.30 o 
   1  -7   6      207.98      228.26      6.62 o 
   2  -7   6     2552.52     2678.44     29.63 o 
   3  -7   6      217.58      230.70      6.24 o 
   4  -7   6       59.38       58.75      3.82 o 
   5  -7   6       50.77       56.22      4.50 o 
   6  -7   6        8.34        6.77      2.85 o 
   7  -7   6        0.72       -3.07      2.52 o 
   8  -7   6      157.12      143.65      7.65 o 
   9  -7   6       60.02       58.91      5.55 o 
 -12  -6   6       42.26       36.81      5.30 o 
 -11  -6   6        2.14        2.51      3.72 o 
 -10  -6   6        3.16       -0.41      2.36 o 
  -9  -6   6       49.12       62.28      4.61 o 
  -8  -6   6      200.99      200.86      6.49 o 
  -7  -6   6       87.76       90.24      4.66 o 
  -6  -6   6      211.81      220.43      6.29 o 
  -5  -6   6       39.08       40.42      2.53 o 
  -4  -6   6      167.51      155.51      4.42 o 
  -3  -6   6        0.00        0.42      1.03 o 
  -2  -6   6      807.36      752.56     10.28 o 
  -1  -6   6      214.23      248.33      4.15 o 
   0  -6   6      249.96      231.63      4.30 o 
   1  -6   6      182.76      189.74      4.72 o 
   2  -6   6     1144.75     1230.20     15.41 o 
   3  -6   6       60.83       64.10      4.04 o 
   4  -6   6        0.02       -0.13      1.54 o 
   5  -6   6        2.54        3.61      2.35 o 
   6  -6   6      169.09      172.64      7.52 o 
   7  -6   6       19.71       17.99      4.71 o 
   8  -6   6       79.24       80.79      5.68 o 
   9  -6   6        0.75       -1.59      2.73 o 
  10  -6   6       24.63       15.36      5.67 o 
 -12  -5   6       37.41       31.11      3.87 o 
 -11  -5   6       17.63        6.83      3.12 o 
 -10  -5   6     2419.74     2437.55     35.00 o 
  -9  -5   6       84.72       93.37      4.96 o 
  -8  -5   6     1650.20     1609.16     24.14 o 
  -7  -5   6       17.53       14.51      2.32 o 
  -6  -5   6      374.59      335.40      7.71 o 
  -5  -5   6       94.47       96.47      3.51 o 
  -4  -5   6      373.01      347.51      6.81 o 
  -3  -5   6      146.56      163.27      5.26 o 
  -2  -5   6       17.62       17.18      1.56 o 
  -1  -5   6        0.38       -0.26      0.84 o 
   0  -5   6       95.38       94.20      2.54 o 
   1  -5   6      151.14      148.53      3.85 o 
   2  -5   6        0.16       -0.53      0.92 o 
   3  -5   6       25.23       25.94      2.55 o 
   4  -5   6     1383.46     1379.45     18.02 o 
   5  -5   6       10.65        7.39      1.95 o 
   6  -5   6      109.03      112.37      7.33 o 
   7  -5   6        4.39        2.06      2.22 o 
   8  -5   6      234.39      235.52      7.84 o 
   9  -5   6      127.84      124.42     11.58 o 
  10  -5   6      141.88      131.52      8.99 o 
  11  -5   6       28.19       29.86      4.40 o 
 -12  -4   6       43.07       42.48      4.90 o 
 -11  -4   6      273.53      312.34     13.24 o 
 -10  -4   6      206.19      195.38      6.99 o 
  -9  -4   6      130.66      145.80      7.39 o 
  -8  -4   6        8.51        7.21      2.19 o 
  -7  -4   6        6.31        8.36      1.97 o 
  -6  -4   6      108.55      104.25      4.40 o 
  -5  -4   6        3.43        2.27      1.18 o 
  -4  -4   6       57.13       42.74      3.22 o 
  -3  -4   6        4.23        1.65      0.89 o 
  -2  -4   6      984.21     1069.48     17.35 o 
  -1  -4   6      235.87      265.81      4.23 o 
   0  -4   6     4894.55     5443.86     53.47 o 
   1  -4   6      524.68      530.04      7.56 o 
   2  -4   6      190.98      172.25      4.11 o 
   3  -4   6      595.90      661.09      9.05 o 
   4  -4   6      394.36      403.73      8.17 o 
   5  -4   6      200.11      217.31      5.45 o 
   6  -4   6       38.00       41.45      2.79 o 
   7  -4   6      157.30      157.91      5.51 o 
   8  -4   6      138.84      144.12      5.95 o 
   9  -4   6       78.92       85.01      9.02 o 
  10  -4   6       22.13       26.46      4.40 o 
  11  -4   6        4.08       -1.34      3.31 o 
 -12  -3   6        7.54        5.74      3.00 o 
 -11  -3   6      154.54      161.90      6.83 o 
 -10  -3   6      412.52      387.11     13.60 o 
  -9  -3   6        0.68       -2.18      1.82 o 
  -8  -3   6      384.88      362.83     11.45 o 
  -7  -3   6       72.50       68.94      3.90 o 
  -6  -3   6      164.60      167.55      9.13 o 
  -5  -3   6      320.65      327.43      6.52 o 
  -4  -3   6    10376.42    10194.65    107.17 o 
  -3  -3   6        6.24        2.31      1.08 o 
  -2  -3   6     4614.97     4974.59     53.47 o 
  -1  -3   6       67.81       65.61      7.04 o 
   0  -3   6        0.28        0.73      0.77 o 
   1  -3   6       15.69       25.34      1.48 o 
   2  -3   6      466.21      512.10      7.76 o 
   3  -3   6      214.15      247.37      5.28 o 
   4  -3   6      257.61      259.05      6.14 o 
   5  -3   6       10.31       13.47      1.78 o 
   6  -3   6     4657.26     4806.92     53.41 o 
   7  -3   6      476.77      487.75     10.28 o 
   8  -3   6        2.19        2.39      1.82 o 
   9  -3   6      183.28      172.59     11.34 o 
  10  -3   6       99.58       98.94      7.14 o 
  11  -3   6       73.49       84.05      8.55 o 
  12  -3   6       21.20       20.10      4.38 o 
 -12  -2   6      542.06      588.68     13.48 o 
 -11  -2   6       69.38       67.28     10.65 o 
 -10  -2   6        3.02        3.23      2.44 o 
  -9  -2   6       44.83       50.51      3.86 o 
  -8  -2   6      317.96      283.99     11.88 o 
  -7  -2   6       96.93       94.28      6.00 o 
  -6  -2   6     1250.38     1155.02     17.66 o 
  -5  -2   6        8.02        4.57      1.31 o 
  -4  -2   6        2.00        0.66      1.09 o 
  -3  -2   6      139.02      132.75      3.84 o 
  -2  -2   6      457.08      551.72      9.35 o 
  -1  -2   6       14.77       12.24      1.71 o 
   0  -2   6     1619.69     1584.20     29.59 o 
   1  -2   6      795.52      912.30     18.22 o 
   2  -2   6      789.51      778.31     11.73 o 
   3  -2   6      243.92      292.92      5.28 o 
   4  -2   6      145.81      153.02      4.99 o 
   5  -2   6       46.26       44.62      3.60 o 
   6  -2   6     4054.71     4178.12     52.47 o 
   7  -2   6      886.48      936.55     15.24 o 
   8  -2   6        2.02        1.70      1.64 o 
   9  -2   6       94.60       96.47      4.67 o 
  10  -2   6        0.47       -1.26      2.14 o 
  11  -2   6        1.56        0.28      2.88 o 
  12  -2   6       12.17       10.03      5.25 o 
 -12  -1   6       27.23       27.83      4.01 o 
 -11  -1   6      138.48      142.80      7.44 o 
 -10  -1   6      147.97      153.14      9.78 o 
  -9  -1   6        1.56        0.89      2.01 o 
  -8  -1   6      376.38      361.97     12.08 o 
  -7  -1   6      151.29      142.49      5.07 o 
  -6  -1   6     2537.73     2422.23     32.51 o 
  -5  -1   6      304.28      317.61      5.83 o 
  -4  -1   6      392.39      397.61      6.68 o 
  -3  -1   6        0.00       -0.16      0.95 o 
  -2  -1   6     3437.45     3423.48     56.03 o 
  -1  -1   6        1.08        2.11      1.44 o 
   0  -1   6     1571.24     1637.96     30.25 o 
   1  -1   6        0.77       -0.23      1.04 o 
   2  -1   6     1343.67     1443.24     25.87 o 
   3  -1   6       74.97       65.42      2.84 o 
   4  -1   6      782.54      821.88     52.16 o 
   5  -1   6       42.14       18.17      3.40 o 
   6  -1   6     1486.67     1669.58     30.97 o 
   7  -1   6      113.39      110.50      4.31 o 
   8  -1   6        6.09        6.94      2.27 o 
   9  -1   6      185.94      201.27      5.90 o 
  10  -1   6       82.69       90.77      5.53 o 
  11  -1   6      166.83      172.25      7.45 o 
  12  -1   6      298.62      299.10     10.99 o 
  13  -1   6        4.96        1.70      3.02 o 
 -12   0   6       28.10       22.57      5.48 o 
 -11   0   6       61.34       64.67      4.98 o 
 -10   0   6      144.41      144.15      6.53 o 
  -9   0   6        5.50        5.83      2.29 o 
  -8   0   6       57.63       56.84      4.27 o 
  -7   0   6      205.98      176.72      9.21 o 
  -6   0   6     5615.13     5506.89     68.19 o 
  -5   0   6      689.05      692.49     10.06 o 
  -4   0   6     1877.70     2050.24     24.02 o 
  -3   0   6       16.62       11.76      2.80 o 
  -2   0   6     1038.80     1384.60     22.17 o 
  -1   0   6       46.15       64.98      3.87 o 
   0   0   6     5108.33     5902.98    100.69 o 
   1   0   6        9.83        8.81      1.91 o 
   2   0   6      975.01     1104.27     22.42 o 
   3   0   6      128.95      145.73      5.78 o 
   4   0   6       24.40       16.83      2.54 o 
   5   0   6       91.93       94.90      2.79 o 
   6   0   6      287.14      288.53      7.64 o 
   7   0   6      418.36      425.74     13.76 o 
   8   0   6      188.10      197.88      4.72 o 
   9   0   6      195.60      190.34      5.05 o 
  10   0   6      448.54      436.57     11.55 o 
  11   0   6       68.41       73.42      3.99 o 
  12   0   6       22.76       24.93      4.50 o 
  13   0   6       36.13       41.25     11.59 o 
 -12   1   6        1.01        0.90      2.97 o 
 -11   1   6        9.96        8.67      2.96 o 
 -10   1   6       79.01       67.67      4.87 o 
  -9   1   6       40.20       36.16      5.27 o 
  -8   1   6       14.12       13.35      2.83 o 
  -7   1   6      309.53      298.39      7.50 o 
  -6   1   6      422.12      455.20     10.66 o 
  -5   1   6       34.07       33.95      2.18 o 
  -4   1   6       94.84      108.65      4.35 o 
  -3   1   6       15.01       14.52      2.14 o 
  -2   1   6     2491.15     2373.72     35.40 o 
  -1   1   6       73.44       69.30      8.56 o 
   0   1   6     3510.32     3723.48     64.68 o 
   1   1   6        0.12       -1.10      0.55 o 
   2   1   6       38.56       36.18      3.77 o 
   3   1   6      296.00      256.08      9.12 o 
   4   1   6     2666.42     2899.79     41.81 o 
   5   1   6      223.94      222.03      6.09 o 
   6   1   6       87.96       84.02      3.18 o 
   7   1   6      198.14      217.48      5.72 o 
   8   1   6      186.61      185.03      5.40 o 
   9   1   6       22.97       21.54      2.51 o 
  10   1   6       70.29       78.50      4.68 o 
  11   1   6       75.77       67.39      4.77 o 
  12   1   6        9.02        9.49      2.13 o 
  13   1   6        1.81        0.68      2.55 o 
 -11   2   6        0.08       -2.78      2.61 o 
 -10   2   6      121.02      126.17      6.61 o 
  -9   2   6        1.13        0.80      2.15 o 
  -8   2   6      122.11      117.70      5.68 o 
  -7   2   6       64.08       59.62      3.89 o 
  -6   2   6     2162.04     2149.65     25.63 o 
  -5   2   6       18.72       19.26      1.68 o 
  -4   2   6      186.35      146.08      6.37 o 
  -3   2   6       57.95       66.78      3.03 o 
  -2   2   6     4027.29     4719.32    112.04 o 
  -1   2   6      568.74      679.41     12.14 o 
   0   2   6     6007.01     6620.89    187.30 o 
   1   2   6       31.27       36.55      3.62 o 
   2   2   6       81.06      103.13      5.87 o 
   3   2   6      202.58      225.89      5.56 o 
   4   2   6      721.13      733.80     10.88 o 
   5   2   6     1300.89     1521.46     20.98 o 
   6   2   6     1325.86     1422.08     27.82 o 
   7   2   6      170.04      175.23      6.86 o 
   8   2   6     2548.67     2573.37     40.67 o 
   9   2   6      260.49      264.42      8.96 o 
  10   2   6     1372.45     1355.43     22.63 o 
  11   2   6        1.45        3.11      4.22 o 
  12   2   6      197.90      189.48      7.13 o 
  13   2   6      105.14      109.48      6.94 o 
  14   2   6       35.25       33.82      4.68 o 
 -11   3   6        0.06       -0.60      2.56 o 
 -10   3   6      341.71      350.34     13.61 o 
  -9   3   6        5.31        4.29      2.49 o 
  -8   3   6      258.53      287.96     12.62 o 
  -7   3   6      206.23      210.35      6.70 o 
  -6   3   6        1.37       -1.23      1.26 o 
  -5   3   6       70.98       78.09      3.02 o 
  -4   3   6       51.88       31.87      2.50 o 
  -3   3   6        3.15        1.18      1.06 o 
  -2   3   6     2058.60     2379.87     30.17 o 
  -1   3   6        2.19        2.00      1.14 o 
   0   3   6     1456.00     1473.68     35.57 o 
   1   3   6        0.94       -1.28      0.64 o 
   2   3   6      144.07      165.53      4.97 o 
   3   3   6      839.82      952.79     18.09 o 
   4   3   6     8081.53     8593.17    105.90 o 
   5   3   6     1595.91     1657.82     39.62 o 
   6   3   6     3116.78     3117.01     49.63 o 
   7   3   6       95.40      145.87      8.11 o 
   8   3   6      346.41      361.93     13.49 o 
   9   3   6        1.43        1.84      1.38 o 
  10   3   6      379.31      373.42     21.41 o 
  11   3   6      101.22      102.92      4.28 o 
  12   3   6        2.34        0.21      1.88 o 
  13   3   6        1.24        1.30      4.35 o 
  14   3   6      208.65      229.14      9.02 o 
 -11   4   6        3.92        2.62      3.30 o 
 -10   4   6       80.91       70.79      5.50 o 
  -9   4   6       30.25       27.52      3.64 o 
  -8   4   6       20.04       16.71      2.98 o 
  -7   4   6      169.68      162.54      6.48 o 
  -6   4   6      268.28      271.03      5.54 o 
  -5   4   6      134.61      131.70      3.95 o 
  -4   4   6     3515.20     3528.87     44.80 o 
  -2   4   6      887.62     1030.10     13.66 o 
  -1   4   6       89.00      101.98      3.77 o 
   0   4   6     1043.55     1078.24     21.63 o 
   1   4   6       52.32       58.60      3.54 o 
   2   4   6     1441.01     1366.92     20.07 o 
   3   4   6      561.56      643.05     14.32 o 
   4   4   6      385.72      430.75     11.55 o 
   5   4   6      223.90      293.28      7.62 o 
   6   4   6      487.83      568.55     14.08 o 
   7   4   6       67.75       77.38      5.01 o 
   8   4   6      207.47      207.53     10.05 o 
   9   4   6       63.56       65.39      6.93 o 
  10   4   6      277.30      266.26     12.72 o 
  11   4   6       18.93       18.54      2.57 o 
  12   4   6        0.63        1.27      2.48 o 
  13   4   6      134.94      141.51      6.00 o 
  14   4   6      263.61      289.76      9.48 o 
 -10   5   6        1.59       -1.22      2.90 o 
  -9   5   6       81.55       74.62      5.40 o 
  -8   5   6     1853.23     1811.21     25.54 o 
  -7   5   6        0.44        0.27      1.95 o 
  -6   5   6      847.02      835.31     11.83 o 
  -5   5   6      244.10      245.08      6.26 o 
  -4   5   6       43.63       34.13      2.32 o 
  -3   5   6       89.27       87.24      4.87 o 
  -2   5   6      581.72      614.89     10.23 o 
  -1   5   6        0.70       -0.33      0.92 o 
   0   5   6      339.88      461.80      8.36 o 
   1   5   6       20.35       19.75      2.27 o 
   2   5   6       73.63       86.19      2.56 o 
   3   5   6       17.76       15.49      2.38 o 
   4   5   6        0.91       12.02      2.66 o 
   5   5   6      269.83      272.44      8.33 o 
   6   5   6      564.53      588.65     13.13 o 
   7   5   6      151.86      179.31      9.22 o 
   8   5   6      800.54      847.09     18.47 o 
   9   5   6        5.40        5.49      3.32 o 
  10   5   6      584.64      640.40     26.78 o 
  11   5   6      248.46      294.73     19.73 o 
  12   5   6      150.70      160.16     19.71 o 
  13   5   6       41.94       49.42      3.54 o 
  14   5   6       13.98       11.69      5.09 o 
 -10   6   6       53.55       49.67      6.91 o 
  -9   6   6      163.06      157.28      7.65 o 
  -8   6   6       32.11       30.39      3.46 o 
  -7   6   6       67.57       66.80      4.39 o 
  -6   6   6        3.50        0.05      1.46 o 
  -5   6   6      133.28      142.32      4.51 o 
  -4   6   6      152.80      124.66      4.13 o 
  -3   6   6       82.06       86.55      3.45 o 
  -2   6   6     1000.34      947.25     12.60 o 
  -1   6   6        1.60        0.94      0.92 o 
   0   6   6     3602.45     3697.87     41.39 o 
   1   6   6      197.38      221.04      4.13 o 
   2   6   6     7271.23     8129.78     98.19 o 
   3   6   6      186.87      190.08      5.41 o 
   4   6   6      461.98      461.52      9.51 o 
   5   6   6        0.38        0.42      0.90 o 
   6   6   6      239.45      246.14      4.39 o 
   7   6   6       57.95       59.61      4.58 o 
   8   6   6      115.03      107.91      6.61 o 
   9   6   6       64.74       64.67      5.61 o 
  10   6   6       74.51       98.04      7.20 o 
  11   6   6       68.81       66.67      7.73 o 
  12   6   6       42.93       35.91      9.74 o 
  13   6   6       29.81       31.35      3.74 o 
  14   6   6        4.14        6.19      2.94 o 
  -9   7   6       99.12      101.10      7.26 o 
  -8   7   6       12.36       19.78      3.32 o 
  -7   7   6       68.85       67.93      4.62 o 
  -6   7   6      294.46      296.62      8.30 o 
  -5   7   6        8.02        9.06      2.02 o 
  -4   7   6        0.67        0.46      1.46 o 
  -3   7   6       10.34        9.91      2.19 o 
  -2   7   6     2939.16     2987.68     31.53 o 
  -1   7   6       46.28       47.50      2.28 o 
   0   7   6     1274.09     1298.86     17.58 o 
   1   7   6       25.14       27.28      1.65 o 
   2   7   6      400.36      528.46      6.50 o 
   3   7   6       31.43       40.55      2.53 o 
   4   7   6        8.22        6.69      1.55 o 
   5   7   6       88.62       78.73      2.90 o 
   6   7   6     1311.51     1255.00     16.16 o 
   7   7   6      536.02      541.34     15.91 o 
   8   7   6     1013.07     1034.26     14.84 o 
   9   7   6      947.10     1060.72     22.89 o 
  10   7   6       89.22       90.85      8.30 o 
  11   7   6      249.89      272.63     13.31 o 
  12   7   6      201.35      216.27     13.30 o 
  13   7   6      278.92      287.85      8.45 o 
  14   7   6        9.75        7.99      3.03 o 
  -9   8   6       58.19       59.60      5.20 o 
  -8   8   6        0.85        1.07      2.71 o 
  -7   8   6       95.05       83.05      5.27 o 
  -6   8   6      146.56      130.17      4.93 o 
  -5   8   6        8.60       10.54      2.11 o 
  -4   8   6     1245.80     1271.78     16.80 o 
  -3   8   6      270.62      293.31      7.50 o 
  -2   8   6       32.12       46.09      2.80 o 
  -1   8   6        8.44        3.81      1.30 o 
   0   8   6       10.70        7.06      1.65 o 
   1   8   6        0.68        0.30      0.70 o 
   2   8   6     2638.14     2627.23     25.36 o 
   3   8   6      135.68      136.51      2.83 o 
   4   8   6     1270.48     1197.23     21.04 o 
   5   8   6      131.45      156.54      8.26 o 
   6   8   6      552.80      545.18      9.21 o 
   7   8   6      467.68      481.17      7.96 o 
   8   8   6     5140.70     5217.10     59.25 o 
   9   8   6      201.16      214.42      5.90 o 
  10   8   6       88.70       90.56      4.19 o 
  11   8   6       29.88       33.95      3.16 o 
  12   8   6      262.12      277.16      8.04 o 
  13   8   6       22.70       17.55      2.77 o 
  14   8   6       32.94       28.42      3.54 o 
  -8   9   6        3.09        1.33      3.92 o 
  -7   9   6       64.53       59.86      7.26 o 
  -6   9   6      103.11       98.93      5.40 o 
  -5   9   6       42.60       41.14      3.84 o 
  -4   9   6      143.98      135.02      6.41 o 
  -3   9   6       74.56       70.02      4.33 o 
  -2   9   6       82.01       81.78      3.68 o 
  -1   9   6        1.14        1.97      1.44 o 
   0   9   6      718.57      718.82      9.90 o 
   1   9   6       14.21        9.38      1.29 o 
   2   9   6      278.91      318.91      6.83 o 
   3   9   6        4.91        8.20      1.14 o 
   4   9   6       14.94       20.13      2.03 o 
   5   9   6        1.34        1.28      1.16 o 
   6   9   6        9.47        4.82      1.56 o 
   7   9   6       71.11       73.76      3.17 o 
   8   9   6      848.79      884.75     13.05 o 
   9   9   6       49.52       49.95      2.80 o 
  10   9   6        0.09        1.22      1.32 o 
  11   9   6      190.08      183.44      5.06 o 
  12   9   6      457.50      463.26     11.67 o 
  13   9   6      204.49      220.00      6.11 o 
  14   9   6      228.55      252.03      6.93 o 
  -7  10   6       14.85       16.59      5.60 o 
  -6  10   6       62.26       63.58      5.32 o 
  -5  10   6       27.62       30.08      4.22 o 
  -4  10   6     2587.48     2646.16     37.83 o 
  -3  10   6        0.40       -0.92      2.07 o 
  -2  10   6       41.27       47.29      3.71 o 
  -1  10   6      717.85      727.11     12.31 o 
   0  10   6       15.14        7.11      1.70 o 
   1  10   6       10.65       13.68      1.59 o 
   2  10   6     1117.42      931.00     12.18 o 
   3  10   6        9.16        5.58      1.18 o 
   4  10   6     1801.45     1722.75     21.59 o 
   5  10   6       24.52       22.03      1.87 o 
   6  10   6      252.49      240.50      6.27 o 
   7  10   6      116.43      132.49      4.34 o 
   8  10   6      682.91      706.16     11.46 o 
   9  10   6      191.43      183.34      5.35 o 
  10  10   6      710.67      713.11     12.63 o 
  11  10   6      136.64      140.04      7.06 o 
  12  10   6        0.63        1.77      1.68 o 
  13  10   6       84.26      102.16      5.83 o 
  14  10   6      291.42      308.38      8.87 o 
  -7  11   6        3.31        7.13      4.38 o 
  -6  11   6       49.57       50.08      7.06 o 
  -5  11   6        0.98        0.13      2.67 o 
  -4  11   6        0.02       -0.41      2.98 o 
  -3  11   6        7.43        8.03      3.09 o 
  -2  11   6      419.43      436.01     10.14 o 
  -1  11   6       34.97       37.64      3.42 o 
   0  11   6      941.22      997.36     16.90 o 
   1  11   6        4.48        4.63      1.45 o 
   2  11   6      785.88      654.53      9.80 o 
   3  11   6        8.85        6.40      1.20 o 
   4  11   6      300.24      272.94      6.03 o 
   5  11   6      156.54      161.73      4.43 o 
   6  11   6      895.02      900.12     15.47 o 
   7  11   6       12.89       16.90      2.32 o 
   8  11   6        3.43        0.71      1.64 o 
   9  11   6        0.05       -1.12      1.54 o 
  10  11   6        0.50        0.34      1.58 o 
  11  11   6       93.34       97.05      4.54 o 
  12  11   6      115.54      109.71      5.63 o 
  13  11   6       68.86       65.88      4.24 o 
  14  11   6        0.13        2.20      2.27 o 
  -6  12   6       31.71       28.26      3.92 o 
  -5  12   6        2.15       -0.32      2.80 o 
  -4  12   6      397.80      406.43     11.11 o 
  -3  12   6        0.04        2.99      2.44 o 
  -2  12   6      339.23      342.76     11.69 o 
  -1  12   6        9.12        3.79      2.51 o 
   0  12   6      161.85      171.13      8.63 o 
   1  12   6      170.73      164.31      5.31 o 
   2  12   6     1049.84      928.29     13.02 o 
   3  12   6        0.29        0.48      1.20 o 
   4  12   6      121.27      129.47      4.99 o 
   5  12   6        5.33        6.76      1.65 o 
   6  12   6      212.67      226.96      7.29 o 
   7  12   6      128.52      138.30      5.43 o 
   8  12   6       36.21       29.80      3.31 o 
   9  12   6      262.96      269.24      7.55 o 
  10  12   6     1789.08     1816.08     27.65 o 
  11  12   6      133.95      134.78      5.61 o 
  12  12   6      594.03      636.30     23.75 o 
  13  12   6       12.70        7.80      2.56 o 
  -5  13   6       61.21       60.59      6.54 o 
  -4  13   6       26.88       18.81      4.57 o 
  -3  13   6       53.82       55.57      9.03 o 
  -2  13   6       18.65       17.40      3.97 o 
  -1  13   6       25.68       27.66      7.20 o 
   0  13   6      911.96      903.79     17.60 o 
   1  13   6       19.65       21.63      3.00 o 
   2  13   6        1.34        0.64      1.64 o 
   3  13   6       38.14       35.80      2.33 o 
   4  13   6       52.19       52.92      3.42 o 
   5  13   6        2.81        1.04      1.61 o 
   6  13   6     1305.52     1360.11     23.33 o 
   7  13   6      183.63      173.16      5.46 o 
   8  13   6       51.71       44.91      5.56 o 
   9  13   6      172.26      177.19      7.21 o 
  10  13   6        0.06       -1.06      1.93 o 
  11  13   6        0.39        1.65      2.09 o 
  12  13   6       24.08       20.54      3.15 o 
  13  13   6       15.43       15.93      3.01 o 
  -4  14   6        0.33       -1.11      3.53 o 
  -3  14   6       18.37       17.63      5.94 o 
  -2  14   6      314.06      306.39     11.98 o 
  -1  14   6        1.83       -2.11      3.14 o 
   0  14   6      164.29      150.57     11.63 o 
   1  14   6        0.08       -0.18      2.25 o 
   2  14   6       44.90       47.25      4.02 o 
   3  14   6       42.02       38.35      2.58 o 
   4  14   6      302.73      300.74      6.74 o 
   5  14   6        2.62        3.85      1.90 o 
   6  14   6      209.29      209.97      6.08 o 
   7  14   6       91.26       89.61      4.61 o 
   8  14   6       18.91       17.19      2.61 o 
   9  14   6        1.03        2.47      2.70 o 
  10  14   6      241.54      236.47     12.62 o 
  11  14   6       40.16       46.84      4.68 o 
  12  14   6       29.52       29.92      3.72 o 
  -2  15   6        8.69        9.78      4.14 o 
  -1  15   6        2.35        1.37      3.49 o 
   0  15   6        6.24        6.54      4.05 o 
   1  15   6       32.35       29.95      3.90 o 
   2  15   6      131.86      148.36      7.99 o 
   3  15   6        7.62        4.39      2.04 o 
   4  15   6      109.33      114.65      9.23 o 
   5  15   6        6.81        4.30      2.20 o 
   6  15   6       66.88       49.08      3.97 o 
   7  15   6        5.79        6.82      2.29 o 
   8  15   6      502.30      511.74     11.13 o 
   9  15   6        3.60        0.46      2.56 o 
  10  15   6       11.48        7.88      2.94 o 
  11  15   6       31.23       23.90      4.00 o 
  -1  16   6       71.77       79.85      8.74 o 
   0  16   6       84.65       95.02      8.21 o 
   1  16   6        3.60        3.52      3.02 o 
   2  16   6      432.19      430.28     10.98 o 
   3  16   6        1.07       -2.07      2.07 o 
   4  16   6      633.82      651.12     13.83 o 
   5  16   6        5.16        3.63      2.14 o 
   6  16   6        1.27       -1.73      2.71 o 
   7  16   6        2.00        2.45      2.42 o 
   8  16   6       17.07       13.63      3.06 o 
   9  16   6        0.01        0.99      2.96 o 
  10  16   6        0.09       -3.69      3.46 o 
   1  17   6        0.40       -5.37      3.60 o 
   2  17   6        9.38        8.41      3.15 o 
   3  17   6        5.15        3.01      3.59 o 
   4  17   6       12.78       16.56      3.46 o 
   5  17   6       12.20        9.03      2.80 o 
   6  17   6      459.40      479.84     10.91 o 
   7  17   6       20.01       26.06      5.12 o 
   8  17   6      648.01      662.59     14.34 o 
   9  17   6       67.63       84.89      7.06 o 
  -7 -13   7        6.65        8.58      5.26 o 
  -6 -13   7     1190.99     1187.04     36.56 o 
  -5 -13   7       19.79       17.56      5.61 o 
  -4 -13   7      215.29      209.26     12.59 o 
  -3 -13   7        0.02       -1.97      2.79 o 
  -2 -13   7       36.69       40.57      6.01 o 
  -1 -13   7       43.09       47.03     10.29 o 
   0 -13   7      255.68      250.75     12.84 o 
   1 -13   7      216.76      189.41     11.16 o 
  -8 -12   7        1.91       -0.26      2.59 o 
  -7 -12   7        2.77       -3.10      3.51 o 
  -6 -12   7      320.21      312.55     15.40 o 
  -5 -12   7       22.20       23.91      5.65 o 
  -4 -12   7      784.52      860.04     28.44 o 
  -3 -12   7        2.28       -1.27      2.54 o 
  -2 -12   7      806.94      800.09     22.30 o 
  -1 -12   7       28.56       30.96      5.52 o 
   0 -12   7        4.10       -1.71      3.48 o 
   1 -12   7       17.21       21.85      9.64 o 
   2 -12   7       52.05       30.16      8.62 o 
   3 -12   7       18.70       12.18      5.87 o 
  -9 -11   7       48.19       46.76      4.32 o 
  -8 -11   7      129.87      122.58      6.36 o 
  -7 -11   7       19.26       21.10      3.27 o 
  -6 -11   7      363.08      377.56     12.99 o 
  -5 -11   7       31.49       30.73      5.91 o 
  -4 -11   7       27.95       31.38      4.28 o 
  -3 -11   7        5.31        3.42      2.52 o 
  -2 -11   7       14.60       11.35      3.03 o 
  -1 -11   7        8.69        6.91      3.58 o 
   0 -11   7      180.52      166.76      9.70 o 
   1 -11   7       96.34       84.39      7.65 o 
   2 -11   7      364.88      387.99     10.30 o 
   3 -11   7        1.78        5.88      2.95 o 
   4 -11   7      318.69      313.38     10.01 o 
   5 -11   7       38.16       33.74      6.84 o 
 -10 -10   7       91.50       96.06      5.72 o 
  -9 -10   7        0.03       -0.15      2.34 o 
  -8 -10   7     1114.36     1131.11     18.58 o 
  -7 -10   7       28.48       23.39      3.15 o 
  -6 -10   7      232.41      219.53      6.78 o 
  -5 -10   7       52.21       46.44      3.16 o 
  -4 -10   7       24.28       10.30      3.36 o 
  -3 -10   7      174.18      192.89      8.30 o 
  -2 -10   7      154.80      205.64      7.59 o 
  -1 -10   7      255.08      251.57     15.11 o 
   0 -10   7      502.69      516.29     24.59 o 
   1 -10   7       21.98       19.93      2.87 o 
   2 -10   7       22.05       26.71      3.52 o 
   3 -10   7        0.19        0.07      2.32 o 
   4 -10   7      242.02      234.16      7.40 o 
   5 -10   7        1.87       -6.24      4.20 o 
   6 -10   7        6.20        1.97      3.81 o 
 -10  -9   7      298.47      307.09      8.78 o 
  -9  -9   7       28.52       22.86      3.18 o 
  -8  -9   7       26.40       28.01      3.95 o 
  -7  -9   7       97.71       88.53      4.91 o 
  -6  -9   7      841.21      838.23     14.28 o 
  -5  -9   7       66.68       63.32      3.54 o 
  -4  -9   7      505.07      490.16      8.65 o 
  -3  -9   7       12.94        8.00      2.33 o 
  -2  -9   7       11.51        4.87      3.35 o 
  -1  -9   7       26.21       31.68      3.29 o 
   0  -9   7       33.02       33.04      3.17 o 
   1  -9   7        0.85        0.87      2.11 o 
   2  -9   7       51.07       55.12      4.20 o 
   3  -9   7      305.85      322.51      9.77 o 
   4  -9   7       31.30       30.43      4.70 o 
   5  -9   7       35.12       35.34      6.06 o 
   6  -9   7       40.45       50.18      6.47 o 
   7  -9   7       71.99       74.28      6.32 o 
 -11  -8   7       22.43       15.03      5.51 o 
 -10  -8   7        6.21        5.80      2.88 o 
  -9  -8   7        4.71        3.93      2.50 o 
  -8  -8   7       59.90       42.37      3.95 o 
  -7  -8   7       26.59       26.45      3.25 o 
  -6  -8   7        0.13       -1.10      1.67 o 
  -5  -8   7       98.84       95.16      3.91 o 
  -4  -8   7      190.51      198.82      6.44 o 
  -3  -8   7      131.79      124.27      4.59 o 
  -2  -8   7     3057.17     2951.17     43.61 o 
  -1  -8   7       56.84       68.45      8.22 o 
   0  -8   7      509.77      508.12     10.46 o 
   1  -8   7        4.01        6.63      2.27 o 
   2  -8   7       34.42       36.77      3.44 o 
   3  -8   7      233.15      242.06     10.48 o 
   4  -8   7      403.61      419.29      8.92 o 
   5  -8   7      195.15      223.41     12.05 o 
   6  -8   7        3.15        4.25      3.11 o 
   7  -8   7       50.63       47.47      7.66 o 
   8  -8   7      267.05      298.09     10.41 o 
 -11  -7   7       21.81       22.45      4.27 o 
 -10  -7   7       38.61       29.15      3.71 o 
  -9  -7   7        2.00        1.14      2.38 o 
  -8  -7   7        6.92        5.57      2.59 o 
  -7  -7   7       15.65       17.44      2.77 o 
  -6  -7   7     1599.82     1624.86     20.70 o 
  -5  -7   7       84.73       82.39      3.79 o 
  -4  -7   7      516.00      613.30      9.58 o 
  -3  -7   7       20.87       27.14      2.43 o 
  -2  -7   7       27.99       35.53      2.93 o 
  -1  -7   7        1.23        0.69      1.51 o 
   0  -7   7      193.86      177.50      4.66 o 
   1  -7   7        0.19       -1.35      2.34 o 
   2  -7   7      375.82      411.76      7.92 o 
   3  -7   7       42.49       33.62      2.85 o 
   4  -7   7      139.86      126.26      4.82 o 
   5  -7   7        5.99        4.49      2.66 o 
   6  -7   7       25.90       21.23      3.57 o 
   7  -7   7       50.67       52.54      4.99 o 
   8  -7   7      228.34      227.14     12.37 o 
   9  -7   7      218.52      208.28      9.21 o 
 -11  -6   7       11.84        7.82      2.97 o 
 -10  -6   7       39.19       32.62      4.61 o 
  -9  -6   7       41.91       48.43      4.07 o 
  -8  -6   7     1579.64     1555.74     24.17 o 
  -7  -6   7       29.44       29.54      4.29 o 
  -6  -6   7      338.05      351.91      8.96 o 
  -5  -6   7        0.99        2.43      1.45 o 
  -4  -6   7       18.49       12.30      1.84 o 
  -3  -6   7       23.72       27.89      2.03 o 
  -2  -6   7        1.19        0.75      1.16 o 
  -1  -6   7      244.01      234.10      4.64 o 
   0  -6   7      630.07      619.84      9.50 o 
   1  -6   7       25.68       29.36      2.17 o 
   2  -6   7      660.12      704.87     10.56 o 
   3  -6   7       67.16       66.75      3.36 o 
   4  -6   7      531.89      539.62     11.40 o 
   5  -6   7      579.77      555.55     12.12 o 
   6  -6   7      783.54      763.62     15.19 o 
   7  -6   7       53.84       50.03      4.54 o 
   8  -6   7       27.07       19.03      3.73 o 
   9  -6   7       25.58       19.56      3.80 o 
  10  -6   7       12.56        9.99      3.69 o 
 -12  -5   7      202.83      208.48      8.14 o 
 -11  -5   7        5.33        2.73      2.74 o 
 -10  -5   7      694.84      727.06     15.08 o 
  -9  -5   7      241.71      265.93      7.93 o 
  -8  -5   7        1.41        3.49      2.26 o 
  -7  -5   7      108.99      102.76      4.97 o 
  -6  -5   7      335.70      349.52      8.25 o 
  -5  -5   7       48.10       50.80      2.89 o 
  -4  -5   7     2902.07     2830.18     32.99 o 
  -3  -5   7       68.54       56.12      2.72 o 
  -2  -5   7      531.15      519.83      6.67 o 
  -1  -5   7        9.13       15.13      1.60 o 
   0  -5   7      440.07      467.03      7.24 o 
   1  -5   7      282.34      291.60      6.14 o 
   2  -5   7     2291.42     2438.94     24.64 o 
   3  -5   7      541.98      550.37      8.52 o 
   4  -5   7      185.95      183.11      4.19 o 
   5  -5   7      123.95      124.88      5.24 o 
   6  -5   7      219.73      224.23      6.74 o 
   7  -5   7       46.82       47.41      3.90 o 
   8  -5   7      201.30      211.31      7.83 o 
   9  -5   7       21.41       21.13      5.88 o 
  10  -5   7       79.71       69.11      5.58 o 
 -12  -4   7      252.40      269.75      9.12 o 
 -11  -4   7        1.98       -1.32      2.52 o 
 -10  -4   7        6.54        1.20      2.52 o 
  -9  -4   7       20.01       15.07      2.77 o 
  -8  -4   7      941.86      927.75     16.28 o 
  -7  -4   7       13.39        9.66      2.14 o 
  -6  -4   7     3753.31     3622.99     47.02 o 
  -5  -4   7        1.99        3.73      1.57 o 
  -4  -4   7      145.78      137.47      4.08 o 
  -3  -4   7      234.66      213.12      6.48 o 
  -2  -4   7      249.78      234.25      5.39 o 
  -1  -4   7        0.68       -0.19      0.86 o 
   0  -4   7       73.63       72.46      2.27 o 
   1  -4   7      154.36      165.21      4.46 o 
   2  -4   7       51.60       72.08      3.14 o 
   3  -4   7      568.35      626.39      8.92 o 
   4  -4   7       20.14       25.36      2.28 o 
   5  -4   7      253.53      256.48      6.13 o 
   6  -4   7       22.74       22.61      2.42 o 
   7  -4   7      881.47      916.53     14.97 o 
   8  -4   7     1546.43     1567.11     22.65 o 
   9  -4   7      147.43      127.27      6.46 o 
  10  -4   7       41.30       46.28      5.51 o 
  11  -4   7       63.05       75.83      7.82 o 
 -12  -3   7       90.77       86.95      5.98 o 
 -11  -3   7        2.02        1.28      2.56 o 
 -10  -3   7      530.06      576.69     12.69 o 
  -9  -3   7       48.27       40.95      4.96 o 
  -8  -3   7        0.02        1.65      1.98 o 
  -7  -3   7       29.33       28.00      2.83 o 
  -6  -3   7        5.08        3.25      1.70 o 
  -5  -3   7        3.07        3.85      1.78 o 
  -4  -3   7     6012.00     5921.82     58.38 o 
  -3  -3   7      363.95      356.82      9.83 o 
  -2  -3   7     2556.38     2583.62     29.47 o 
  -1  -3   7        5.63        7.65      1.14 o 
   0  -3   7     1125.65     1191.41     13.76 o 
   1  -3   7      111.19      124.41      4.67 o 
   2  -3   7     2861.13     2815.99     32.41 o 
   3  -3   7      615.07      622.64      8.51 o 
   4  -3   7      150.93      146.80      4.23 o 
   5  -3   7       25.26       21.05      2.04 o 
   6  -3   7      721.06      751.17     14.40 o 
   7  -3   7       11.25       12.24      2.00 o 
   8  -3   7      393.36      416.28      9.22 o 
   9  -3   7       33.95       38.33      4.41 o 
  10  -3   7       21.14       20.96      4.72 o 
  11  -3   7       16.42        7.10      3.59 o 
  12  -3   7       53.03       68.86      6.74 o 
 -12  -2   7       17.98       21.86      3.86 o 
 -11  -2   7       32.57       33.26      4.00 o 
 -10  -2   7        1.66       -3.08      2.23 o 
  -9  -2   7      218.06      209.84      9.88 o 
  -8  -2   7      446.91      476.02     12.64 o 
  -7  -2   7        0.01       -1.18      1.67 o 
  -6  -2   7       29.06       22.22      1.71 o 
  -5  -2   7      391.14      383.33      6.97 o 
  -4  -2   7     4308.47     4279.05     43.02 o 
  -3  -2   7        0.12       -0.34      1.01 o 
  -2  -2   7      851.69      792.54     10.86 o 
  -1  -2   7      261.93      251.27      4.63 o 
   0  -2   7     1162.16     1209.06     13.75 o 
   1  -2   7       70.29       79.30      2.23 o 
   2  -2   7      208.61      248.61      5.20 o 
   3  -2   7      157.30      201.06      4.18 o 
   4  -2   7        1.53        7.81      1.23 o 
   5  -2   7      352.60      375.92      6.68 o 
   6  -2   7     1907.43     2023.32     27.99 o 
   7  -2   7      510.98      539.55     10.56 o 
   8  -2   7       49.68       44.60      3.45 o 
   9  -2   7        2.08        2.12      2.00 o 
  10  -2   7        6.27        3.99      2.54 o 
  11  -2   7      172.10      187.81      8.07 o 
  12  -2   7        1.51        2.58      3.15 o 
 -12  -1   7      182.93      190.10      8.41 o 
 -11  -1   7       14.33       12.32      3.12 o 
 -10  -1   7      648.86      655.13     13.82 o 
  -9  -1   7       26.73       26.25      3.25 o 
  -8  -1   7      120.39      115.71      8.07 o 
  -7  -1   7      382.81      358.41      8.40 o 
  -6  -1   7        0.00       -2.03      1.02 o 
  -5  -1   7      137.57      129.71      3.94 o 
  -4  -1   7     1836.65     1890.25     22.93 o 
  -3  -1   7        1.98       -0.57      0.94 o 
  -2  -1   7       42.01       30.35      1.90 o 
  -1  -1   7      128.00      119.55      4.91 o 
   0  -1   7       49.26       97.72      3.13 o 
   1  -1   7      312.86      342.34      6.97 o 
   2  -1   7     2283.69     2469.24     31.23 o 
   3  -1   7      282.32      282.59      4.49 o 
   4  -1   7     2499.95     2505.16     32.45 o 
   6  -1   7     1279.70     1354.29     17.31 o 
   7  -1   7       26.53       25.28      2.99 o 
   8  -1   7      479.69      516.91      9.94 o 
   9  -1   7      155.30      160.33      5.41 o 
  10  -1   7        0.01        2.77      1.91 o 
  11  -1   7        1.92        0.61      2.29 o 
  12  -1   7      316.58      335.09     10.28 o 
 -11   0   7       12.45        8.99      3.06 o 
 -10   0   7        0.48       -4.34      2.17 o 
  -9   0   7       40.18       40.53      3.79 o 
  -8   0   7       20.08       17.15      4.18 o 
  -7   0   7      156.82      151.74      5.55 o 
  -6   0   7     2967.74     2937.94     33.83 o 
  -5   0   7      527.80      491.43      9.79 o 
  -4   0   7       27.77       28.63      2.15 o 
  -3   0   7       25.52       19.88      1.65 o 
  -2   0   7      765.65      838.45     11.20 o 
  -1   0   7      202.96      208.79      5.66 o 
   0   0   7      364.26      237.17     11.15 o 
   1   0   7      427.83      433.15      9.07 o 
   2   0   7     2080.31     2278.55     39.22 o 
   3   0   7       38.65       47.42      2.83 o 
   4   0   7      666.92      721.46     12.92 o 
   5   0   7        0.23        1.23      0.78 o 
   6   0   7      202.31      228.86      5.02 o 
   7   0   7       87.45       97.70      4.89 o 
   8   0   7       69.23       69.74      3.21 o 
   9   0   7       36.73       36.67      2.67 o 
  10   0   7       25.22       22.17      2.52 o 
  11   0   7       83.23       84.87      5.20 o 
  12   0   7      348.38      361.77     10.23 o 
  13   0   7      254.92      249.66      9.94 o 
 -11   1   7       21.75       18.59      3.53 o 
 -10   1   7      957.48      994.88     18.57 o 
  -9   1   7       47.53       44.82      6.23 o 
  -8   1   7      714.70      708.61     13.74 o 
  -7   1   7        3.20        0.43      1.74 o 
  -6   1   7      134.35      125.79      3.86 o 
  -5   1   7      137.65      153.72      4.30 o 
  -4   1   7      774.69      760.95     11.15 o 
  -3   1   7       24.26       19.89      2.02 o 
  -2   1   7      506.56      525.49      7.86 o 
  -1   1   7       25.49       33.16      2.52 o 
   0   1   7     6187.54     7313.90    124.66 o 
   1   1   7        0.07        0.30      0.81 o 
   2   1   7      679.86      757.90     14.49 o 
   3   1   7      298.71      302.25     14.04 o 
   4   1   7     1711.11     1718.82     52.71 o 
   5   1   7      570.56      597.60     12.59 o 
   6   1   7      383.91      376.99      8.22 o 
   7   1   7      226.72      265.34      5.64 o 
   8   1   7      792.67      797.70     14.84 o 
   9   1   7      226.89      235.86      6.96 o 
  10   1   7      490.40      478.69     11.19 o 
  11   1   7      208.26      213.22      8.79 o 
  12   1   7      271.54      256.81      6.58 o 
  13   1   7       15.08       17.09      3.28 o 
 -11   2   7      209.97      212.20      8.84 o 
 -10   2   7        3.80        1.33      2.68 o 
  -9   2   7       66.28       70.80      6.71 o 
  -8   2   7        9.85       15.26      2.72 o 
  -7   2   7        8.81        9.42      2.25 o 
  -6   2   7      314.14      271.13      5.76 o 
  -5   2   7        0.56        1.45      1.40 o 
  -4   2   7        2.78        1.64      0.95 o 
  -3   2   7       12.59       10.36      1.66 o 
  -2   2   7      279.29      344.24      5.95 o 
  -1   2   7       49.71       59.15      4.71 o 
   0   2   7    13366.76    15078.50    253.40 o 
   1   2   7      722.51      799.89     16.75 o 
   2   2   7     1080.38     1012.75     15.37 o 
   3   2   7      168.78      182.36      8.20 o 
   4   2   7     1108.65     1226.08     31.60 o 
   5   2   7     1312.35     1502.09     20.77 o 
   6   2   7     1935.38     2037.96     26.64 o 
   7   2   7      210.26      212.88      6.10 o 
   8   2   7        7.32        7.71      1.41 o 
   9   2   7       31.93       37.77      2.76 o 
  10   2   7      380.83      405.68      9.38 o 
  11   2   7       30.04       23.49      3.49 o 
  12   2   7       42.52       37.48      3.87 o 
  13   2   7       44.50       50.12      6.69 o 
 -11   3   7      149.78      165.64      8.27 o 
 -10   3   7       10.46        4.51      3.43 o 
  -9   3   7       21.37       14.04      5.57 o 
  -8   3   7      399.08      390.13      9.84 o 
  -7   3   7       16.69       11.43      2.51 o 
  -6   3   7       57.63       49.12      2.84 o 
  -5   3   7        3.20        3.63      1.39 o 
  -4   3   7     3037.74     3014.25     35.56 o 
  -3   3   7       73.35       76.54      4.42 o 
  -2   3   7     2334.00     2376.40     25.21 o 
  -1   3   7        3.93        6.58      1.51 o 
   0   3   7     3361.40     4118.18     58.31 o 
   1   3   7        8.66        7.23      2.36 o 
   2   3   7      881.37      975.64     15.05 o 
   3   3   7        0.86       -0.06      0.70 o 
   4   3   7     2244.98     2479.04     37.35 o 
   5   3   7       29.46       42.10      2.33 o 
   6   3   7        0.40        5.43      0.95 o 
   7   3   7       47.12       64.82      2.41 o 
   8   3   7      939.57     1040.30     14.95 o 
   9   3   7      372.51      381.67      7.78 o 
  10   3   7      883.23      912.38     49.52 o 
  11   3   7      479.26      508.41     10.64 o 
  12   3   7       34.04       37.35      3.75 o 
  13   3   7        0.49        0.35      2.30 o 
  14   3   7        3.30        9.71      3.08 o 
 -10   4   7      135.77      148.27     11.95 o 
  -9   4   7       18.35       13.27      4.00 o 
  -8   4   7       72.67       68.37      5.13 o 
  -7   4   7       22.41       27.20      3.30 o 
  -6   4   7     1069.87      982.48     16.52 o 
  -5   4   7       17.23       13.23      1.79 o 
  -4   4   7      211.88      245.20      5.18 o 
  -3   4   7      671.84      662.86     10.62 o 
  -2   4   7       36.82       59.52      2.23 o 
  -1   4   7        6.30        5.91      1.03 o 
   0   4   7      394.65      297.80      6.24 o 
   1   4   7       47.63       46.75      3.05 o 
   2   4   7      804.18      651.39     12.83 o 
   3   4   7       25.22        6.68      4.68 o 
   4   4   7      396.46      468.03      9.23 o 
   5   4   7       40.23       56.14      2.39 o 
   6   4   7       12.73        6.19      1.02 o 
   7   4   7      863.93      956.05     19.11 o 
   8   4   7      273.96      306.87      9.45 o 
   9   4   7      170.68      184.20     10.01 o 
  10   4   7       71.11       71.69     11.61 o 
  11   4   7       31.16       29.88      3.17 o 
  12   4   7        3.69        3.62      2.40 o 
  13   4   7        7.61        2.65      5.61 o 
  14   4   7        0.06        0.24      2.41 o 
 -10   5   7        2.99        3.15      3.96 o 
  -9   5   7       21.15       22.41      3.76 o 
  -8   5   7      477.50      434.98     11.00 o 
  -7   5   7       29.98       29.80      3.17 o 
  -6   5   7      103.66       83.87      4.00 o 
  -5   5   7      620.89      598.93      9.45 o 
  -4   5   7       67.12       63.78      3.09 o 
  -3   5   7        3.77        4.04      1.32 o 
  -2   5   7     1395.10     1420.15     18.88 o 
  -1   5   7       32.66       29.57      1.65 o 
   0   5   7     1841.57     1620.24     22.39 o 
   1   5   7        1.01        0.35      0.64 o 
   2   5   7      835.54      753.55     12.53 o 
   3   5   7      165.52      173.30      5.41 o 
   4   5   7     7152.69     8461.99    120.45 o 
   5   5   7      149.76      174.45      6.96 o 
   6   5   7       45.98       57.16      1.84 o 
   7   5   7       92.51      109.22      5.34 o 
   8   5   7      717.66      772.34     17.27 o 
   9   5   7      403.92      422.94     12.23 o 
  10   5   7      550.20      543.33     14.96 o 
  11   5   7      110.43      127.96     10.20 o 
  13   5   7       13.38       15.91      3.31 o 
  14   5   7        2.98        1.40      2.22 o 
  -9   6   7       51.84       55.40      5.11 o 
  -8   6   7       87.96       85.30      5.22 o 
  -7   6   7       65.00       56.78      7.01 o 
  -6   6   7      357.28      394.23     10.97 o 
  -5   6   7      162.04      173.97      5.32 o 
  -4   6   7       32.40       31.36      2.43 o 
  -3   6   7      175.00      176.08      5.75 o 
  -2   6   7      320.62      328.43      6.08 o 
  -1   6   7       67.33       66.18      2.65 o 
   0   6   7      142.93      196.45      3.77 o 
   1   6   7       31.81       33.14      1.81 o 
   2   6   7      849.20      939.05     13.09 o 
   3   6   7       46.87       47.77      2.45 o 
   4   6   7      761.35      940.22     13.90 o 
   5   6   7       11.78       11.50      1.27 o 
   6   6   7     1225.94     1252.38     20.96 o 
   7   6   7      707.48      734.21     12.07 o 
   8   6   7      508.07      508.09     13.21 o 
   9   6   7      618.10      685.18     16.70 o 
  10   6   7      524.63      534.95     14.99 o 
  11   6   7       28.59       21.98      4.40 o 
  12   6   7      469.44      527.79     26.78 o 
  14   6   7        4.29        1.78      2.62 o 
  -9   7   7        4.73        1.94      3.16 o 
  -8   7   7      122.81      105.01      6.03 o 
  -7   7   7       28.17       21.00      3.19 o 
  -6   7   7       10.30        6.92      1.92 o 
  -5   7   7        0.07       -0.17      1.59 o 
  -4   7   7       69.96       67.18      3.48 o 
  -3   7   7       20.91       22.53      2.47 o 
  -2   7   7     8657.89     8685.14     85.25 o 
  -1   7   7      124.11      133.45      5.23 o 
   0   7   7      607.40      621.74      7.96 o 
   1   7   7       16.16       17.97      1.46 o 
   2   7   7      398.49      444.92      5.84 o 
   3   7   7       12.57        7.43      1.13 o 
   4   7   7      717.32      615.73     16.43 o 
   5   7   7      234.77      233.55      6.64 o 
   6   7   7      289.83      300.89      5.46 o 
   7   7   7      187.31      192.08      5.03 o 
   8   7   7     1181.09     1208.49     15.68 o 
   9   7   7       63.86       67.57      5.73 o 
  10   7   7     1088.33     1130.37     24.55 o 
  11   7   7       11.90        6.30      4.06 o 
  12   7   7      171.33      199.79     12.50 o 
  -8   8   7       11.92        9.86      3.56 o 
  -7   8   7       19.72       24.35      3.98 o 
  -6   8   7      176.15      192.47      5.90 o 
  -5   8   7       63.44       74.79      5.07 o 
  -4   8   7       86.54       88.95      4.93 o 
  -3   8   7      443.16      458.63      9.93 o 
  -2   8   7        1.10        5.43      1.64 o 
  -1   8   7      265.16      255.28      5.04 o 
   0   8   7      271.10      267.06      4.86 o 
   1   8   7        1.54        1.28      0.99 o 
   2   8   7        5.32        5.35      1.02 o 
   3   8   7        6.98        7.79      0.95 o 
   4   8   7      133.04      105.73      5.71 o 
   5   8   7      121.31      153.38      6.85 o 
   6   8   7     1146.39     1174.11     17.32 o 
   7   8   7       32.00       28.83      1.93 o 
   8   8   7     3923.47     3990.15     46.13 o 
   9   8   7      440.22      462.51      9.41 o 
  10   8   7      209.51      225.71     21.97 o 
  11   8   7       18.45       17.44      4.59 o 
  12   8   7       17.58       11.70      4.83 o 
  13   8   7       33.32       27.78      6.59 o 
  -8   9   7      139.57      126.40     14.19 o 
  -7   9   7        5.77        1.17      3.64 o 
  -6   9   7       32.52       30.07      3.56 o 
  -5   9   7       48.40       45.80      4.17 o 
  -4   9   7        7.67        7.62      2.45 o 
  -3   9   7      564.10      587.59     11.99 o 
  -2   9   7     1524.27     1564.83     20.45 o 
  -1   9   7       19.39       21.08      2.41 o 
   0   9   7      548.97      581.67      8.21 o 
   1   9   7      245.72      252.32      4.38 o 
   2   9   7      112.47       92.38      2.80 o 
   3   9   7       12.85       11.46      1.11 o 
   4   9   7     2357.37     2145.97     25.63 o 
   5   9   7      158.45      143.32      5.22 o 
   6   9   7     2934.78     2867.67     38.08 o 
   7   9   7       63.19       60.12      3.31 o 
   8   9   7      777.58      785.92     11.88 o 
   9   9   7        3.64        2.80      1.29 o 
  10   9   7        0.99        0.70      1.65 o 
  11   9   7       41.83       37.69      3.18 o 
  12   9   7       25.82       26.88      5.18 o 
  13   9   7        1.00        0.27      2.01 o 
  14   9   7       98.93      110.34      7.76 o 
  -7  10   7        1.73       -1.76      3.81 o 
  -6  10   7      336.91      330.67      9.36 o 
  -5  10   7        7.55        3.38      2.54 o 
  -4  10   7     2052.47     2089.31     31.39 o 
  -3  10   7       28.10       32.88      3.43 o 
  -2  10   7        7.62       11.25      2.53 o 
  -1  10   7      204.99      187.00      5.11 o 
   0  10   7      560.56      605.45     10.19 o 
   1  10   7       32.05       31.49      2.13 o 
   2  10   7      175.30      229.83      6.80 o 
   3  10   7       21.95       20.01      1.47 o 
   4  10   7       74.12       43.50      2.56 o 
   5  10   7        1.97        0.87      1.12 o 
   6  10   7       26.82       19.89      2.22 o 
   7  10   7        1.95       -0.27      1.36 o 
   8  10   7       21.45       22.34      2.15 o 
   9  10   7        1.14        1.07      1.41 o 
  10  10   7      576.36      577.80     10.69 o 
  11  10   7        4.10        0.82      1.82 o 
  12  10   7      175.40      173.41      5.32 o 
  13  10   7      121.04      125.08      4.59 o 
  14  10   7      476.48      508.54     17.09 o 
  -6  11   7      134.99      132.93     10.69 o 
  -5  11   7       31.63       35.83      4.05 o 
  -4  11   7       78.20       76.78      6.88 o 
  -3  11   7       16.46       14.09      3.01 o 
  -2  11   7       44.54       47.51      4.01 o 
  -1  11   7       40.88       32.00      3.25 o 
   0  11   7        0.33        0.32      1.60 o 
   1  11   7       59.91       56.11      2.85 o 
   2  11   7        3.82        2.70      1.24 o 
   3  11   7        1.09        2.47      1.07 o 
   4  11   7      150.94      177.61      4.85 o 
   5  11   7       20.35       20.13      1.99 o 
   6  11   7      795.57      795.70     14.27 o 
   7  11   7      224.93      217.96     12.67 o 
   8  11   7      199.79      221.77      6.36 o 
   9  11   7        6.52        5.31      1.87 o 
  10  11   7      342.64      357.84     11.88 o 
  11  11   7      156.41      154.27      5.42 o 
  12  11   7      192.93      195.06      6.16 o 
  13  11   7      110.27      105.75      6.22 o 
  14  11   7      216.86      249.40      8.07 o 
  -5  12   7       29.80       25.07      3.93 o 
  -4  12   7      132.10      141.49      7.12 o 
  -3  12   7       63.22       59.80      5.89 o 
  -2  12   7       20.94       13.55      4.12 o 
  -1  12   7       65.71       60.45      4.39 o 
   0  12   7      349.40      345.45      8.96 o 
   1  12   7        3.44        6.37      1.93 o 
   2  12   7     3881.96     3734.24     36.71 o 
   3  12   7       38.42       35.95      2.18 o 
   4  12   7       30.30       33.35      3.09 o 
   5  12   7       29.08       32.28      3.05 o 
   6  12   7      262.23      291.09      6.44 o 
   7  12   7       26.38       26.19      3.87 o 
   8  12   7      152.60      150.32     12.83 o 
   9  12   7      189.02      182.39      6.56 o 
  10  12   7      178.60      178.35      6.21 o 
  11  12   7        4.28        2.68      1.98 o 
  12  12   7      158.17      150.84      5.89 o 
  13  12   7       83.14       76.50      7.89 o 
  -4  13   7        0.12        2.27      3.55 o 
  -3  13   7       55.01       69.42      6.68 o 
  -2  13   7       29.44       25.55      4.65 o 
  -1  13   7        1.60        1.52      2.97 o 
   0  13   7      145.29      145.54     10.59 o 
   1  13   7       12.40        7.89      2.50 o 
   2  13   7       99.71       91.24      3.74 o 
   3  13   7       21.07       23.28      2.04 o 
   4  13   7       86.51       75.81      4.51 o 
   5  13   7        3.34        0.42      1.55 o 
   6  13   7      433.53      442.93     12.29 o 
   7  13   7       37.51       34.66      2.75 o 
   8  13   7       84.76       80.32      9.36 o 
   9  13   7       85.01       89.00      5.59 o 
  10  13   7       36.70       34.93      3.79 o 
  11  13   7       77.55       80.09      6.34 o 
  12  13   7      332.73      346.77      9.28 o 
  13  13   7      179.93      209.39      7.67 o 
  -3  14   7        6.29        7.11      4.01 o 
  -2  14   7      119.60      138.57      9.24 o 
  -1  14   7        0.21       -2.03      3.01 o 
   0  14   7       33.81       29.67      3.84 o 
   1  14   7       31.87       32.97      3.74 o 
   2  14   7      486.79      536.36     10.26 o 
   3  14   7       18.53       14.49      1.90 o 
   4  14   7      869.91      875.32     13.02 o 
   5  14   7       34.73       25.87      2.82 o 
   6  14   7       13.44       13.18      2.36 o 
   7  14   7       40.23       43.34      4.51 o 
   8  14   7      136.56      110.13      6.70 o 
   9  14   7       26.33       26.58      3.77 o 
  10  14   7       23.36       16.43      5.62 o 
  11  14   7       40.30       40.25      5.04 o 
  12  14   7       26.38       36.77      4.15 o 
  -2  15   7      221.16      251.70     12.14 o 
  -1  15   7       84.71       82.99      7.56 o 
   0  15   7      228.39      250.48     10.94 o 
   1  15   7       86.42       80.97      5.61 o 
   2  15   7       68.71       71.97      5.51 o 
   3  15   7        2.44        2.73      2.84 o 
   4  15   7      175.61      177.31      7.34 o 
   5  15   7        0.63       -0.80      1.66 o 
   6  15   7       90.18       93.46      4.88 o 
   7  15   7        2.12       -0.59      2.05 o 
   8  15   7      158.43      167.12      6.36 o 
   9  15   7        1.06       -0.74      2.40 o 
  10  15   7       47.71       33.37      4.37 o 
  11  15   7       75.67       64.70      5.64 o 
  12  15   7      683.91      729.74     17.36 o 
  -1  16   7      112.36      143.71     16.61 o 
   0  16   7       30.40       26.34      5.52 o 
   1  16   7       12.76       14.19      2.98 o 
   2  16   7        1.85        0.22      4.46 o 
   3  16   7        0.05       -2.08      2.10 o 
   4  16   7      548.53      583.84     10.85 o 
   5  16   7        0.49       -0.13      1.98 o 
   6  16   7        4.70        1.00      1.99 o 
   7  16   7       27.10       21.99      5.08 o 
   8  16   7      987.03     1049.11     18.55 o 
   9  16   7      169.32      185.35     13.31 o 
  10  16   7      768.15      762.13     18.59 o 
  11  16   7      189.14      196.85      9.04 o 
   2  17   7        9.43       11.84      3.30 o 
   3  17   7        0.03       -2.18      4.45 o 
   4  17   7       15.45       13.94      3.35 o 
   5  17   7        1.70        2.83      2.35 o 
   6  17   7      109.46       98.79      5.32 o 
   7  17   7        0.07        3.04      2.76 o 
   8  17   7        0.12       -2.17      2.60 o 
   9  17   7       12.61       12.52      3.02 o 
  -5 -13   8        1.08        5.62      5.14 o 
  -4 -13   8       40.69       36.30      5.56 o 
  -3 -13   8        6.74       11.72      4.86 o 
  -2 -13   8       17.92       16.65      8.15 o 
  -1 -13   8        0.04       -2.70      3.95 o 
   0 -13   8       14.65       18.62      5.34 o 
  -7 -12   8       33.87       47.45      7.74 o 
  -6 -12   8       26.84       30.64      6.49 o 
  -5 -12   8       10.30        9.82      5.13 o 
  -4 -12   8      108.57      107.10      7.36 o 
  -3 -12   8      219.16      233.48      8.39 o 
  -2 -12   8      671.58      695.23     20.73 o 
  -1 -12   8        0.55        4.55      3.97 o 
   0 -12   8        0.72        1.12      3.70 o 
   1 -12   8        4.07        1.45      3.82 o 
   2 -12   8      190.04      191.79     10.83 o 
  -8 -11   8       20.96        6.21      3.26 o 
  -7 -11   8       18.30       18.97      7.61 o 
  -6 -11   8     1909.89     1851.49     50.99 o 
  -5 -11   8      194.91      201.76      8.32 o 
  -4 -11   8      599.13      580.79     15.84 o 
  -3 -11   8       42.02       36.67      4.09 o 
  -2 -11   8        3.36        7.79      5.68 o 
  -1 -11   8       83.00       95.30      8.09 o 
   0 -11   8       55.93       60.54      6.75 o 
   1 -11   8       68.25       59.16      6.74 o 
   2 -11   8        8.00        8.08      3.05 o 
   3 -11   8        2.21        5.27      3.28 o 
   4 -11   8       69.78       72.09      4.84 o 
  -9 -10   8       13.14       14.36      3.21 o 
  -8 -10   8      157.64      161.63      6.86 o 
  -7 -10   8       66.97       80.94      5.26 o 
  -6 -10   8       11.73       10.72      3.88 o 
  -5 -10   8       74.36       57.54      5.16 o 
  -4 -10   8        3.45        6.44      3.14 o 
  -3 -10   8       11.20        5.42      2.61 o 
  -2 -10   8       96.23       82.76      5.84 o 
  -1 -10   8       15.21       23.05      4.39 o 
   0 -10   8       78.23       82.98      7.29 o 
   1 -10   8      140.55      131.81      6.00 o 
   2 -10   8       16.21       20.86      3.01 o 
   3 -10   8      136.96      151.86      7.84 o 
   4 -10   8      168.71      166.80      7.40 o 
   5 -10   8      554.52      552.41     19.53 o 
 -10  -9   8        1.66        2.13      2.74 o 
  -9  -9   8       35.00       34.77      4.16 o 
  -8  -9   8      112.38      103.53      5.60 o 
  -7  -9   8        0.99        3.55      2.32 o 
  -6  -9   8      355.25      352.70      8.66 o 
  -5  -9   8      211.18      210.44      6.61 o 
  -4  -9   8      213.62      226.88      9.81 o 
  -3  -9   8       48.17       50.67      4.15 o 
  -2  -9   8      317.61      315.92     12.91 o 
  -1  -9   8      233.43      248.22     10.66 o 
   0  -9   8      652.13      638.77     14.21 o 
   1  -9   8      118.13      123.48      6.01 o 
   2  -9   8      101.74       93.84      6.72 o 
   3  -9   8        3.14        4.25      2.77 o 
   4  -9   8       19.41       17.20      3.22 o 
   5  -9   8       72.19       68.17     11.92 o 
   6  -9   8        6.39        2.38      4.14 o 
   7  -9   8       17.20       14.59      4.27 o 
 -10  -8   8      741.40      737.63     15.68 o 
  -9  -8   8       18.23       11.52      3.11 o 
  -8  -8   8      197.31      177.83      7.33 o 
  -7  -8   8        7.73        6.06      2.42 o 
  -6  -8   8      141.05      153.25      4.73 o 
  -5  -8   8        1.49        1.86      1.67 o 
  -4  -8   8      522.82      517.69      9.76 o 
  -3  -8   8      106.72       96.38      9.22 o 
  -2  -8   8       84.59       71.02      4.52 o 
  -1  -8   8        2.06       -0.06      1.93 o 
   0  -8   8      120.51      107.19      5.87 o 
   1  -8   8       27.02       26.74      3.17 o 
   2  -8   8       54.97       57.97      4.21 o 
   3  -8   8       85.52       88.30      5.53 o 
   4  -8   8     1296.50     1336.47     19.60 o 
   5  -8   8       58.11       50.99      4.97 o 
   6  -8   8      179.06      179.88      8.41 o 
   7  -8   8        0.13       -1.27      3.18 o 
   8  -8   8       14.11       18.11      4.33 o 
 -11  -7   8       73.14       66.02      5.39 o 
 -10  -7   8      101.86       84.22      6.29 o 
  -9  -7   8       60.40       58.91      4.71 o 
  -8  -7   8      139.94      144.02      6.52 o 
  -7  -7   8       35.29       36.77      3.73 o 
  -6  -7   8      122.47      121.25      4.35 o 
  -5  -7   8        4.20        4.80      1.69 o 
  -4  -7   8       67.80       68.54      3.44 o 
  -3  -7   8       20.26       19.99      2.29 o 
  -2  -7   8       53.08       44.72      6.43 o 
  -1  -7   8      125.69      135.16      5.32 o 
   0  -7   8      691.16      716.67     14.53 o 
   1  -7   8      947.37      964.85     16.22 o 
   2  -7   8      239.60      242.72      5.97 o 
   3  -7   8      229.40      252.41     10.97 o 
   4  -7   8      299.78      288.93      7.01 o 
   5  -7   8        1.37        1.79      2.53 o 
   6  -7   8      458.12      437.36     17.92 o 
   7  -7   8       55.30       49.73      5.00 o 
   8  -7   8       42.77       39.60      4.83 o 
   9  -7   8      104.04      104.49      7.03 o 
 -11  -6   8       99.35       98.48      6.20 o 
 -10  -6   8       18.98       18.25      3.41 o 
  -9  -6   8       21.03       15.69      3.18 o 
  -8  -6   8     3443.52     3529.48     47.91 o 
  -7  -6   8       66.67       80.03      5.36 o 
  -6  -6   8      453.19      456.24      9.54 o 
  -5  -6   8        7.69        6.51      1.77 o 
  -4  -6   8     1042.62     1039.07     15.01 o 
  -3  -6   8       41.85       43.60      2.48 o 
  -2  -6   8     2094.22     2080.16     28.33 o 
  -1  -6   8      227.64      226.04      5.63 o 
   0  -6   8      413.48      397.08      6.75 o 
   1  -6   8        9.11       15.82      1.94 o 
   2  -6   8      136.54      155.61      4.56 o 
   3  -6   8      106.44      117.69      4.29 o 
   4  -6   8      386.27      389.67      7.74 o 
   5  -6   8       50.80       43.38      3.80 o 
   6  -6   8       23.50       24.67      3.53 o 
   7  -6   8        0.15       -2.61      2.49 o 
   8  -6   8       59.38       56.89      5.17 o 
   9  -6   8      166.90      173.23      8.51 o 
 -11  -5   8        0.05       -0.08      2.75 o 
 -10  -5   8      294.63      300.47      9.07 o 
  -9  -5   8       53.06       50.74      4.21 o 
  -8  -5   8       28.48       21.97      3.19 o 
  -7  -5   8       52.50       52.12      3.92 o 
  -6  -5   8      385.68      406.14      7.59 o 
  -5  -5   8       96.06       97.07      3.91 o 
  -4  -5   8     1515.73     1593.24     18.78 o 
  -3  -5   8      137.53      150.94      4.84 o 
  -2  -5   8        0.04       -2.06      1.03 o 
  -1  -5   8        7.38        9.22      1.74 o 
   0  -5   8      598.56      612.81      8.14 o 
   1  -5   8      132.41      136.15      3.90 o 
   2  -5   8     1490.65     1576.17     17.40 o 
   3  -5   8      462.35      449.86      7.67 o 
   4  -5   8        6.55        5.03      1.52 o 
   5  -5   8       81.30       74.26      3.94 o 
   6  -5   8       99.98      104.67      5.29 o 
   7  -5   8      416.21      438.24     10.10 o 
   8  -5   8      183.17      165.55      7.45 o 
   9  -5   8      446.37      449.88     11.74 o 
  10  -5   8       42.39       32.36      6.21 o 
 -11  -4   8       99.59       98.51      6.13 o 
 -10  -4   8       16.19       17.03      3.27 o 
  -9  -4   8      203.57      210.80      7.30 o 
  -8  -4   8       94.36       99.06      7.91 o 
  -7  -4   8        0.01       -1.36      1.73 o 
  -6  -4   8       13.48       14.10      1.92 o 
  -5  -4   8        5.34        5.81      1.62 o 
  -4  -4   8      168.98      170.20      5.59 o 
  -3  -4   8      154.18      164.80      4.12 o 
  -2  -4   8     5005.92     5130.24     50.69 o 
  -1  -4   8      527.96      536.60      7.63 o 
   0  -4   8     1577.41     1652.55     17.05 o 
   1  -4   8       36.07       28.95      1.99 o 
   2  -4   8      104.38       84.18      3.06 o 
   3  -4   8      150.93      147.32      4.40 o 
   4  -4   8      189.68      177.05      7.43 o 
   5  -4   8        5.55        9.59      1.95 o 
   6  -4   8        2.77        2.87      1.74 o 
   7  -4   8       10.68        9.27      2.12 o 
   8  -4   8      506.89      513.55     10.92 o 
   9  -4   8       16.89       13.93      2.96 o 
  10  -4   8        6.95        7.55      3.11 o 
  11  -4   8       74.15       67.59      6.92 o 
 -11  -3   8       54.90       41.50      5.65 o 
 -10  -3   8      338.56      367.63     10.03 o 
  -9  -3   8        9.21        8.17      2.65 o 
  -8  -3   8        0.28        1.06      2.19 o 
  -7  -3   8        0.08       -0.63      1.71 o 
  -6  -3   8      442.32      446.19      7.90 o 
  -5  -3   8      110.02      117.81      4.69 o 
  -4  -3   8     2784.13     2652.78     28.38 o 
  -3  -3   8       88.74       89.56      3.86 o 
  -2  -3   8     1454.63     1516.28     16.95 o 
  -1  -3   8      252.22      258.83      4.42 o 
   0  -3   8      161.22      225.31      4.89 o 
   1  -3   8       31.36       37.26      2.28 o 
   2  -3   8      346.48      328.19      6.00 o 
   3  -3   8       19.26       19.64      1.67 o 
   4  -3   8        0.48        2.19      1.34 o 
   5  -3   8       30.32       34.34      2.56 o 
   6  -3   8      433.33      458.30      8.53 o 
   7  -3   8       95.26      103.81      4.47 o 
   8  -3   8     2358.51     2393.62     34.51 o 
   9  -3   8      691.96      699.89     13.30 o 
  10  -3   8        0.87       -1.27      2.44 o 
  11  -3   8       15.78       17.81      4.17 o 
 -11  -2   8       96.70      100.89     11.35 o 
 -10  -2   8      152.96      159.84      8.23 o 
  -9  -2   8        0.97        2.23      2.25 o 
  -8  -2   8      447.42      442.38     10.29 o 
  -7  -2   8        4.22        1.03      1.84 o 
  -6  -2   8       16.34       11.15      2.35 o 
  -5  -2   8      133.48      122.59      4.07 o 
  -4  -2   8      590.02      600.71      8.79 o 
  -3  -2   8        0.16       -0.88      0.94 o 
  -2  -2   8      818.25      834.14     11.84 o 
  -1  -2   8      113.76      122.50      2.72 o 
   0  -2   8     2631.75     2744.18     26.22 o 
   1  -2   8       50.12       48.93      2.38 o 
   2  -2   8       70.01       57.40      3.52 o 
   3  -2   8       20.74       14.91      1.40 o 
   4  -2   8      342.72      324.42      6.45 o 
   5  -2   8      389.55      407.60      7.32 o 
   6  -2   8       38.85       29.55      3.15 o 
   7  -2   8       36.41       37.21      3.14 o 
   8  -2   8      378.79      353.02     10.98 o 
   9  -2   8       52.14       51.57      5.06 o 
  10  -2   8      198.92      193.79      6.67 o 
  11  -2   8       15.03       13.63      3.35 o 
  12  -2   8        2.93        6.24      4.10 o 
 -11  -1   8       20.87       20.77      3.79 o 
 -10  -1   8      205.24      204.17      7.95 o 
  -9  -1   8        2.16        3.21      2.36 o 
  -8  -1   8        4.34        1.68      2.08 o 
  -7  -1   8       51.07       42.62      3.52 o 
  -6  -1   8      789.96      764.94     11.46 o 
  -5  -1   8      295.69      282.92      7.19 o 
  -4  -1   8     8874.49     8719.65     84.50 o 
  -3  -1   8       81.36       81.30      3.52 o 
  -2  -1   8       64.33      110.82      3.31 o 
  -1  -1   8      227.32      239.57      4.59 o 
   0  -1   8      579.98      647.04      9.24 o 
   1  -1   8      248.88      253.44      4.35 o 
   2  -1   8      249.07      348.48      5.82 o 
   3  -1   8       54.36       54.15      2.05 o 
   4  -1   8      229.29      273.70      7.43 o 
   5  -1   8       82.40       94.11      4.77 o 
   6  -1   8      229.73      235.88      6.01 o 
   7  -1   8      237.08      247.35      6.36 o 
   8  -1   8        0.49        1.02      1.61 o 
   9  -1   8       84.48       84.32      4.56 o 
  10  -1   8       98.16       98.87      5.76 o 
  11  -1   8       71.80       77.39      4.63 o 
  12  -1   8       14.73       10.10      3.15 o 
 -11   0   8       16.74       17.46      3.62 o 
 -10   0   8       12.62       11.02      3.06 o 
  -9   0   8        6.45        3.89      2.41 o 
  -8   0   8      488.59      496.21     11.06 o 
  -7   0   8       14.97       15.99      2.58 o 
  -6   0   8      153.65      179.22      5.25 o 
  -5   0   8        1.18        0.31      1.34 o 
  -4   0   8       16.46       22.57      1.95 o 
  -3   0   8      199.03      207.13      5.61 o 
  -2   0   8       24.36       23.90      1.84 o 
  -1   0   8        2.26        2.60      1.03 o 
   0   0   8        9.71       41.34      2.27 o 
   1   0   8      120.16      129.13      3.06 o 
   2   0   8     1511.32     1634.07     23.51 o 
   3   0   8      279.99      315.66      6.54 o 
   4   0   8     1743.43     1823.59     56.24 o 
   6   0   8     1156.40     1205.62     17.44 o 
   7   0   8      771.35      754.65     12.23 o 
   8   0   8       11.75        7.50      1.69 o 
   9   0   8        0.03        1.45      1.54 o 
  10   0   8        7.68        5.46      1.96 o 
  11   0   8       61.15       71.85      4.34 o 
  12   0   8       23.04       19.52      2.83 o 
  13   0   8        0.36       -0.94      2.60 o 
 -11   1   8        2.79        1.53      2.96 o 
 -10   1   8      129.83      133.50      6.99 o 
  -9   1   8       57.61       54.47      9.12 o 
  -8   1   8       87.36       77.95      5.75 o 
  -7   1   8        0.44        1.90      1.89 o 
  -6   1   8     1013.13      991.81     14.08 o 
  -5   1   8      100.62       95.78      3.87 o 
  -4   1   8     3708.76     3622.50     37.29 o 
  -3   1   8        2.98        2.44      1.36 o 
  -2   1   8       55.28       23.95      3.40 o 
  -1   1   8        0.64        0.93      0.88 o 
   0   1   8      152.72      149.77      4.64 o 
   1   1   8      210.01      214.71      4.48 o 
   2   1   8     4904.75     5240.19     64.23 o 
   3   1   8      479.20      513.76      8.72 o 
   4   1   8       61.64       66.83      3.76 o 
   6   1   8      803.96      816.08     12.04 o 
   7   1   8        0.25        1.30      1.13 o 
   8   1   8        4.55        4.06      1.80 o 
   9   1   8        1.69        1.84      1.94 o 
  10   1   8      368.68      362.33      7.49 o 
  11   1   8       17.44       13.14      2.24 o 
  12   1   8      225.92      233.17      6.86 o 
  13   1   8       25.97       24.39      3.04 o 
 -11   2   8       13.06        7.35      3.34 o 
 -10   2   8        8.10        5.93      2.99 o 
  -9   2   8       68.26       70.00      8.05 o 
  -8   2   8      700.10      712.85     14.27 o 
  -7   2   8       23.65       26.48      3.73 o 
  -6   2   8      499.34      488.07      8.71 o 
  -5   2   8      176.52      168.21      4.74 o 
  -4   2   8       35.36       37.18      2.17 o 
  -3   2   8       35.67       35.98      3.15 o 
  -2   2   8      213.89      184.17      4.69 o 
  -1   2   8        2.59        2.56      1.05 o 
   0   2   8      557.27      683.00     12.53 o 
   1   2   8        1.98        0.42      0.75 o 
   2   2   8      739.64      982.09     14.00 o 
   3   2   8       53.37       67.33      2.40 o 
   4   2   8        3.30        0.65      0.82 o 
   5   2   8      217.07      212.02      4.80 o 
   6   2   8     3975.61     4108.64     59.12 o 
   7   2   8      448.38      454.24     12.62 o 
   8   2   8      279.54      242.14      6.32 o 
   9   2   8        2.08        1.35      1.57 o 
  10   2   8        7.81        7.31      2.54 o 
  11   2   8       21.48       18.62      3.49 o 
  12   2   8      183.12      194.36      7.34 o 
  13   2   8      175.40      183.68      7.67 o 
 -10   3   8      307.72      331.92     10.21 o 
  -9   3   8       56.83       57.23      4.76 o 
  -8   3   8        0.13       -1.81      2.22 o 
  -7   3   8      127.42      127.51      5.95 o 
  -6   3   8        1.05        2.26      1.53 o 
  -5   3   8      161.54      145.60      4.33 o 
  -4   3   8      249.60      264.19      5.02 o 
  -3   3   8       48.31       44.91      2.26 o 
  -2   3   8     1412.00     1538.75     15.96 o 
  -1   3   8       27.34       27.14      1.65 o 
   0   3   8      393.93      445.15      7.31 o 
   1   3   8        0.22        0.12      0.66 o 
   2   3   8     2031.06     1929.40     25.29 o 
   3   3   8      606.27      593.49     10.91 o 
   4   3   8     1641.09     1654.19     24.50 o 
   5   3   8      303.47      321.05      6.50 o 
   6   3   8       75.11       96.85      2.87 o 
   7   3   8      158.70      175.59      4.62 o 
   8   3   8      157.88      148.53      6.00 o 
   9   3   8        6.31        6.50      2.16 o 
  10   3   8        9.99       14.71      3.90 o 
  11   3   8        8.45        5.32      2.65 o 
  12   3   8       52.26       47.17      5.71 o 
  13   3   8       44.45       42.13      4.07 o 
  14   3   8       12.72       12.43      3.32 o 
 -10   4   8       11.25        8.30      3.42 o 
  -9   4   8       39.16       34.28      4.14 o 
  -8   4   8       68.79       54.89      4.86 o 
  -7   4   8       50.18       46.40      4.08 o 
  -6   4   8     3761.29     3560.28     38.46 o 
  -5   4   8        1.56        1.43      1.39 o 
  -4   4   8      446.56      443.28      6.97 o 
  -3   4   8      359.45      356.31      5.90 o 
  -2   4   8        0.93        0.84      0.96 o 
  -1   4   8      113.20      110.64      4.62 o 
   0   4   8     1177.47     1283.97     16.47 o 
   1   4   8       35.92       38.81      2.01 o 
   2   4   8      232.51      242.34      5.00 o 
   3   4   8        0.82       -0.90      1.09 o 
   4   4   8      206.93      263.03      5.33 o 
   5   4   8      340.13      386.16      6.73 o 
   6   4   8      324.53      444.35      6.81 o 
   7   4   8        1.41       -0.52      0.75 o 
   8   4   8        7.96        7.08      1.12 o 
   9   4   8        0.03        0.57      1.39 o 
  10   4   8      345.06      333.34     17.41 o 
  11   4   8      303.51      296.17     13.44 o 
  12   4   8      264.36      265.81      9.61 o 
  13   4   8      281.09      309.94      8.35 o 
  14   4   8       12.94        7.33      2.80 o 
 -10   5   8      120.03      116.80      9.24 o 
  -9   5   8       75.03       70.71      6.59 o 
  -8   5   8        8.13        5.34      2.75 o 
  -7   5   8      314.71      325.88     13.61 o 
  -6   5   8       85.27       90.13      3.95 o 
  -5   5   8       27.47       22.26      2.22 o 
  -4   5   8        8.16        4.33      1.52 o 
  -3   5   8       37.35       35.89      2.24 o 
  -2   5   8      112.38       90.32      2.89 o 
  -1   5   8       17.39       21.77      1.53 o 
   0   5   8      198.20      230.64      4.03 o 
   1   5   8      108.12      128.02      4.13 o 
   2   5   8     4651.78     5034.50     62.20 o 
   3   5   8      341.41      368.89      6.98 o 
   4   5   8     4348.04     4655.66     57.95 o 
   5   5   8      283.61      270.51      5.34 o 
   6   5   8       62.62       96.08      2.71 o 
   7   5   8       11.40       16.52      1.93 o 
   8   5   8     1829.63     1953.35     34.57 o 
   9   5   8      129.00      143.63      7.05 o 
  10   5   8      769.64      832.44     37.21 o 
  11   5   8      397.21      472.48     27.49 o 
  12   5   8       12.60       26.30      9.30 o 
  13   5   8       21.30       19.81      3.56 o 
  14   5   8      146.11      144.90      6.20 o 
  -9   6   8       53.45       58.13      5.29 o 
  -8   6   8      137.48      118.83      9.04 o 
  -7   6   8      126.45      137.69      6.23 o 
  -6   6   8        0.35        2.08      1.74 o 
  -5   6   8       10.57       10.06      1.97 o 
  -4   6   8       13.97       16.06      2.05 o 
  -3   6   8      349.73      347.67      6.66 o 
  -2   6   8     1408.06     1457.03     15.81 o 
  -1   6   8       10.61        9.28      1.20 o 
   0   6   8     4779.54     4740.81     47.91 o 
   1   6   8       87.29       90.81      5.76 o 
   2   6   8     1359.03     1355.63     13.89 o 
   3   6   8        8.49        8.24      1.15 o 
   4   6   8      114.10      120.62      4.58 o 
   5   6   8        1.27        1.24      1.09 o 
   6   6   8      160.68      196.66      4.32 o 
   7   6   8        4.07        4.84      1.24 o 
   8   6   8     1140.81     1172.87     23.36 o 
   9   6   8       57.37       61.35      5.23 o 
  10   6   8      894.35      941.27     21.34 o 
  11   6   8      200.26      242.57     19.60 o 
  -9   7   8        4.45        0.58      3.26 o 
  -8   7   8      458.11      490.89     19.40 o 
  -7   7   8       18.86       21.11      3.20 o 
  -6   7   8      105.82      109.76      4.57 o 
  -5   7   8       92.54       80.65      3.99 o 
  -4   7   8      260.52      256.32      6.08 o 
  -3   7   8      117.71      127.34      5.15 o 
  -2   7   8     1618.84     1607.32     20.45 o 
  -1   7   8      566.30      575.82      7.24 o 
   0   7   8      336.14      344.84      5.53 o 
   1   7   8      289.51      311.85      5.31 o 
   2   7   8       22.20       14.14      1.24 o 
   3   7   8       86.37       86.85      3.52 o 
   5   7   8       14.69        5.12      2.07 o 
   6   7   8      392.23      362.76      8.38 o 
   7   7   8       72.96       80.14      3.65 o 
   8   7   8      720.43      739.40     12.72 o 
   9   7   8      144.64      157.80     10.76 o 
  10   7   8     6254.55     6568.34    103.22 o 
  11   7   8      508.85      542.47     15.74 o 
  -8   8   8      150.97      159.71      9.71 o 
  -7   8   8        1.15        0.63      3.56 o 
  -6   8   8       18.10       17.43      3.81 o 
  -5   8   8        0.18       -0.22      2.08 o 
  -4   8   8      280.84      257.39      7.52 o 
  -3   8   8       12.14        8.98      2.29 o 
  -2   8   8        7.53       12.69      1.93 o 
  -1   8   8      365.61      372.19      8.35 o 
   0   8   8      683.07      701.82      8.57 o 
   1   8   8       84.32       74.87      2.85 o 
   2   8   8      780.01      763.28      9.62 o 
   3   8   8       18.79       19.31      1.74 o 
   4   8   8      179.10      174.41      9.47 o 
   5   8   8       82.64      107.70      4.68 o 
   6   8   8      482.82      470.06     12.74 o 
   7   8   8        2.08       -0.14      1.11 o 
   8   8   8      209.46      205.95      7.72 o 
   9   8   8      245.37      244.09      6.24 o 
  10   8   8      779.32      838.95     20.07 o 
  11   8   8        4.27        5.86      3.84 o 
  12   8   8       69.34       79.56     13.91 o 
  -8   9   8       77.62       84.84      7.61 o 
  -7   9   8        2.34       -3.80      3.49 o 
  -6   9   8       60.33       69.08      5.23 o 
  -5   9   8       22.38       24.00      3.36 o 
  -4   9   8     1103.44     1134.40     19.48 o 
  -3   9   8       49.23       51.36      4.95 o 
  -2   9   8     7444.29     7531.63     82.67 o 
  -1   9   8       86.59       82.80      6.07 o 
   0   9   8      154.97      140.51      3.53 o 
   1   9   8       76.51       65.39      2.57 o 
   2   9   8       96.02       95.64      2.88 o 
   3   9   8        0.47        1.73      0.83 o 
   4   9   8      215.26      142.20      3.84 o 
   5   9   8       85.09      103.97      4.13 o 
   6   9   8      865.01      913.18     14.80 o 
   7   9   8        0.39        1.04      1.27 o 
   8   9   8        3.31        2.18      1.26 o 
   9   9   8      278.19      288.63      5.89 o 
  10   9   8       21.47       24.87      3.21 o 
  11   9   8       14.48       17.12      2.34 o 
  12   9   8       47.62       44.54      3.52 o 
  13   9   8       39.99       33.47      6.82 o 
  -7  10   8        2.19        3.12      4.07 o 
  -6  10   8       39.14       47.72      5.53 o 
  -5  10   8       25.67       30.49      4.37 o 
  -4  10   8        0.28       -1.15      2.18 o 
  -3  10   8       90.24       96.11      5.33 o 
  -2  10   8       37.92       37.92      3.52 o 
  -1  10   8      175.37      171.64      5.89 o 
   0  10   8      238.44      229.90      5.78 o 
   1  10   8      157.62      144.65      4.17 o 
   2  10   8      250.42      283.65      5.09 o 
   3  10   8        1.82        2.10      0.96 o 
   4  10   8        5.11        9.32      1.37 o 
   5  10   8      114.85      104.16      3.47 o 
   6  10   8      874.38      860.65     18.26 o 
   7  10   8      307.72      314.18      7.40 o 
   8  10   8      528.12      546.60     10.38 o 
   9  10   8      276.59      280.81      6.27 o 
  10  10   8       60.84       58.25      3.25 o 
  11  10   8       12.01        8.45      2.11 o 
  12  10   8       15.91       19.41      2.99 o 
  13  10   8        5.96        1.66      3.42 o 
  14  10   8      250.95      234.99      8.41 o 
  -6  11   8       26.08       25.63      3.91 o 
  -5  11   8       25.69       30.60      3.98 o 
  -4  11   8      140.02      119.27      6.40 o 
  -3  11   8       41.28       34.12      3.78 o 
  -2  11   8      456.23      466.42     13.67 o 
  -1  11   8       27.29       26.87      3.46 o 
   0  11   8       63.96       66.30      4.24 o 
   1  11   8      164.77      178.96      4.15 o 
   2  11   8      586.49      580.10      8.33 o 
   3  11   8      160.72      165.36      3.75 o 
   4  11   8     1692.07     1525.13     19.50 o 
   5  11   8       11.06       12.48      2.99 o 
   6  11   8       30.44       30.79      2.95 o 
   7  11   8       29.53       28.87      2.79 o 
   8  11   8       89.76       99.60      4.78 o 
   9  11   8      124.01      142.06      5.94 o 
  10  11   8      122.20      117.09      4.63 o 
  11  11   8       74.88       72.21      3.93 o 
  12  11   8     1091.89     1141.94     18.43 o 
  13  11   8       32.17       32.47      3.00 o 
  14  11   8      158.23      169.37      5.60 o 
  -5  12   8       29.13       20.52      3.81 o 
  -4  12   8       18.84       22.75      3.72 o 
  -3  12   8       77.29       74.09      7.53 o 
  -2  12   8        0.38       -4.06      2.95 o 
  -1  12   8       27.27       24.04      4.02 o 
   0  12   8       80.50       85.45      5.09 o 
   1  12   8      134.22      123.29      6.33 o 
   2  12   8     1644.86     1481.06     16.95 o 
   3  12   8       47.00       46.70      2.43 o 
   4  12   8       26.46       19.56      3.33 o 
   5  12   8        5.81        4.36      1.55 o 
   6  12   8      547.65      534.69      9.38 o 
   7  12   8      296.19      301.98     10.63 o 
   8  12   8     1958.66     1927.34     28.69 o 
   9  12   8       12.19        7.67      2.86 o 
  10  12   8       59.04       61.79      5.75 o 
  11  12   8        5.09        4.71      2.01 o 
  12  12   8       69.12       51.77      4.93 o 
  13  12   8       86.05       89.85      4.78 o 
  -4  13   8        3.47        1.69      3.81 o 
  -3  13   8       27.91       28.71      5.00 o 
  -2  13   8      112.95      115.64     10.35 o 
  -1  13   8        6.46        6.29      3.81 o 
   0  13   8      614.10      615.68     13.23 o 
   1  13   8        7.58        8.29      2.16 o 
   2  13   8        2.71        2.52      1.58 o 
   3  13   8        0.77       -0.50      1.30 o 
   4  13   8      850.32      840.79     12.23 o 
   5  13   8      127.23      119.86      4.78 o 
   6  13   8      656.98      677.15     15.25 o 
   7  13   8        2.87        2.72      2.04 o 
   8  13   8       10.67        9.57      2.38 o 
   9  13   8        0.26       -2.21      2.50 o 
  10  13   8        0.02        0.00      1.99 o 
  11  13   8      132.79      137.96      6.89 o 
  12  13   8      124.14      146.21      6.05 o 
  13  13   8        5.80        6.91      2.51 o 
  -3  14   8       31.28       22.70      5.01 o 
  -2  14   8        6.48        5.80      3.52 o 
  -1  14   8       45.42       52.44      5.95 o 
   0  14   8      104.62      107.16      7.84 o 
   1  14   8        0.23       -0.94      1.95 o 
   2  14   8      113.08       94.08      4.54 o 
   3  14   8        8.46        5.93      1.66 o 
   4  14   8       39.63       38.33      2.96 o 
   5  14   8       19.07       19.82      2.25 o 
   6  14   8       83.97       84.79      4.37 o 
   7  14   8        8.25        8.41      2.08 o 
   8  14   8       38.51       35.65      4.09 o 
   9  14   8      363.08      369.88     10.89 o 
  10  14   8      429.94      445.41     14.03 o 
  11  14   8        0.00       -2.13      2.13 o 
  12  14   8      126.39      128.17      8.42 o 
  -2  15   8        7.61        9.28      4.10 o 
  -1  15   8       19.92       13.28      4.38 o 
   0  15   8      250.82      289.34      9.59 o 
   1  15   8        0.57        1.57      2.30 o 
   2  15   8        0.62       -0.51      2.34 o 
   3  15   8        0.00        1.65      1.70 o 
   4  15   8      575.69      607.16     10.66 o 
   5  15   8       30.29       30.20      3.26 o 
   6  15   8     1124.25     1158.56     26.95 o 
   7  15   8        4.94        5.56      2.19 o 
   8  15   8        6.09        8.54      2.38 o 
   9  15   8       12.02        7.11      2.89 o 
  10  15   8      213.20      229.23      8.94 o 
  11  15   8       66.69       59.61      5.95 o 
  12  15   8       67.01       77.93      6.99 o 
   0  16   8      181.52      163.86      8.52 o 
   1  16   8       52.16       42.66      3.99 o 
   2  16   8     1296.75     1328.46     22.45 o 
   3  16   8        1.70       -1.80      1.88 o 
   4  16   8        0.43       -1.06      2.04 o 
   5  16   8       23.07       27.68      3.32 o 
   6  16   8       34.00       26.47      4.51 o 
   7  16   8        1.88        0.01      2.21 o 
   8  16   8      226.52      236.76      7.59 o 
   9  16   8        8.69        6.40      2.66 o 
  10  16   8      425.28      444.48     13.37 o 
  11  16   8        0.90        4.28      3.11 o 
   2  17   8        0.11        0.69      2.77 o 
   3  17   8        6.69        4.78      3.66 o 
   4  17   8        0.08        0.58      2.82 o 
   5  17   8        9.93       12.31      4.01 o 
   6  17   8      240.84      264.44      7.60 o 
   7  17   8       61.60       70.55      4.98 o 
   8  17   8      193.26      236.23      7.98 o 
   9  17   8        0.18        0.55      2.53 o 
  -6 -12   9       66.58       55.24      8.00 o 
  -5 -12   9       72.67       75.09      8.68 o 
  -4 -12   9      196.33      189.66     13.26 o 
  -3 -12   9      193.15      241.57     11.72 o 
  -2 -12   9       86.00       88.85      8.45 o 
  -1 -12   9        0.60       -0.30      4.31 o 
   0 -12   9        0.16        0.13      3.86 o 
   1 -12   9       17.30       12.65      4.62 o 
  -7 -11   9        0.21       -8.15      4.07 o 
  -6 -11   9      446.29      475.52     19.52 o 
  -5 -11   9       20.10       26.37      4.25 o 
  -4 -11   9        0.23       -1.42      2.61 o 
  -3 -11   9        4.01        8.92      3.04 o 
  -2 -11   9      122.73      128.52      9.58 o 
  -1 -11   9       81.47       93.20      8.29 o 
   0 -11   9        0.68        0.70      3.60 o 
   1 -11   9       61.56       35.84      5.65 o 
   2 -11   9       43.97       36.00      5.66 o 
   3 -11   9       46.85       38.29      4.79 o 
  -8 -10   9       46.57       53.02      5.40 o 
  -7 -10   9        3.63        5.88      4.92 o 
  -6 -10   9       71.19       72.75      8.50 o 
  -5 -10   9       52.61       51.47      5.12 o 
  -4 -10   9      992.09     1047.93     20.66 o 
  -3 -10   9      236.55      251.76      8.32 o 
  -2 -10   9      219.98      195.28     10.00 o 
  -1 -10   9       80.88       76.13      7.28 o 
   0 -10   9       43.26       42.07      5.74 o 
   1 -10   9       31.39       30.88      5.23 o 
   2 -10   9        7.81       12.31      2.97 o 
   3 -10   9        5.74        4.11      3.08 o 
   4 -10   9       50.82       59.83      5.88 o 
   5 -10   9       44.98       42.22      7.39 o 
  -9  -9   9       29.92       25.98      3.62 o 
  -8  -9   9      153.56      151.08      6.70 o 
  -7  -9   9        5.42        6.11      2.67 o 
  -6  -9   9       67.50       52.17      5.80 o 
  -5  -9   9       22.74       23.00      5.29 o 
  -4  -9   9       87.35       89.78      5.53 o 
  -3  -9   9        4.21        2.66      2.34 o 
  -2  -9   9       16.74       13.77      3.41 o 
  -1  -9   9       41.59       46.85      5.75 o 
   0  -9   9     1069.49     1015.37     30.78 o 
   1  -9   9      173.18      194.46      7.76 o 
   2  -9   9      118.36      112.64      6.02 o 
   3  -9   9       11.29        8.14      3.04 o 
   4  -9   9      170.89      171.72     11.92 o 
   5  -9   9       37.08       51.99      7.31 o 
   6  -9   9      385.21      390.94     28.77 o 
 -10  -8   9       11.66       10.62      3.32 o 
  -9  -8   9       37.77       35.07      4.17 o 
  -8  -8   9        4.30        4.23      2.83 o 
  -7  -8   9       19.25       20.58      3.03 o 
  -6  -8   9      594.54      575.02      9.78 o 
  -5  -8   9        0.09       -1.61      2.19 o 
  -4  -8   9     1705.11     1758.94     28.78 o 
  -3  -8   9       61.18       54.37      4.30 o 
  -2  -8   9      158.59      189.39      7.24 o 
  -1  -8   9       51.69       39.47      5.06 o 
   0  -8   9       28.33       20.75      4.89 o 
   1  -8   9       61.76       48.30      7.00 o 
   2  -8   9      413.51      431.62     14.40 o 
   3  -8   9      173.68      183.52      7.35 o 
   4  -8   9       65.73       76.92      5.07 o 
   5  -8   9      270.02      265.54      9.35 o 
   6  -8   9       22.96       25.30      5.14 o 
   7  -8   9       74.62       79.20      6.40 o 
 -10  -7   9       78.66       77.19      5.70 o 
  -9  -7   9       13.58       13.31      3.22 o 
  -8  -7   9      369.57      352.20      9.68 o 
  -7  -7   9      157.64      169.10      6.85 o 
  -6  -7   9     2548.66     2655.13     32.51 o 
  -5  -7   9        1.60       -0.57      1.63 o 
  -4  -7   9      235.58      246.88     11.42 o 
  -3  -7   9       56.46       65.80      9.51 o 
  -2  -7   9      103.05      113.29     10.70 o 
  -1  -7   9        2.99        1.72      2.15 o 
   0  -7   9      206.00      210.86      7.48 o 
   1  -7   9        0.24       -1.31      1.98 o 
   2  -7   9       10.31        7.56      2.39 o 
   3  -7   9        1.20        1.31      1.96 o 
   4  -7   9      125.44      121.82      5.45 o 
   5  -7   9      514.86      520.86     12.70 o 
   6  -7   9        6.04        6.57      3.20 o 
   7  -7   9       56.06       74.45      5.95 o 
   8  -7   9       59.28       53.87      5.96 o 
 -10  -6   9      254.25      279.09     10.60 o 
  -9  -6   9       30.64       30.67      3.88 o 
  -8  -6   9      152.20      171.66      7.05 o 
  -7  -6   9       90.72       85.98      5.22 o 
  -6  -6   9       34.38       27.83      2.53 o 
  -5  -6   9        7.57        7.74      2.24 o 
  -4  -6   9       23.06       23.19      2.27 o 
  -3  -6   9        3.44        5.59      2.10 o 
  -2  -6   9      324.64      305.17      8.18 o 
  -1  -6   9      170.06      178.79      5.17 o 
   0  -6   9       13.13        8.38      2.54 o 
   1  -6   9        2.09        2.61      1.81 o 
   2  -6   9      343.63      352.84      6.77 o 
   3  -6   9      355.73      365.63      9.86 o 
   4  -6   9     1051.75     1067.27     14.91 o 
   5  -6   9      126.13      120.39      5.91 o 
   6  -6   9       17.93       15.81      3.04 o 
   7  -6   9        8.77        9.01      3.11 o 
   8  -6   9       91.43       91.82      6.37 o 
   9  -6   9       58.34       55.01      5.45 o 
 -11  -5   9        0.12        0.74      3.00 o 
 -10  -5   9        1.01        0.53      5.13 o 
  -9  -5   9       21.68       18.47      3.77 o 
  -8  -5   9      122.65      114.17      6.11 o 
  -7  -5   9       27.77       41.22      3.86 o 
  -6  -5   9     1433.92     1454.77     19.57 o 
  -5  -5   9        0.20       -1.54      1.51 o 
  -4  -5   9      878.33      898.85     12.40 o 
  -3  -5   9        6.26        3.73      1.52 o 
  -2  -5   9      211.00      214.14      7.56 o 
  -1  -5   9      265.41      278.59      6.32 o 
   0  -5   9      137.76      142.58      4.71 o 
   1  -5   9      106.36       94.10      3.61 o 
   2  -5   9       17.76       22.10      2.04 o 
   3  -5   9        4.85        4.60      1.54 o 
   4  -5   9       18.53       27.46      2.20 o 
   5  -5   9       28.49       37.41      3.36 o 
   6  -5   9       88.05       90.36      5.98 o 
   7  -5   9      121.07      123.80      6.13 o 
   8  -5   9       25.19       20.29      3.31 o 
   9  -5   9      272.96      278.19     13.93 o 
  10  -5   9      100.73       96.12      6.72 o 
 -11  -4   9        0.77        2.22      3.03 o 
 -10  -4   9      385.97      397.97     13.82 o 
  -9  -4   9       63.56       58.30      5.35 o 
  -8  -4   9      918.08      939.76     17.30 o 
  -7  -4   9       22.93       16.87      2.90 o 
  -6  -4   9       15.96       16.34      2.50 o 
  -5  -4   9       70.20       72.75      3.68 o 
  -4  -4   9      312.86      322.79      6.28 o 
  -3  -4   9      279.62      295.96      5.89 o 
  -2  -4   9     4856.55     4937.88     53.83 o 
  -1  -4   9       16.63       19.13      2.13 o 
   0  -4   9       87.15       86.09      2.82 o 
   1  -4   9        6.16        6.42      1.41 o 
   2  -4   9     1171.87     1191.29     13.92 o 
   3  -4   9      222.30      219.51      4.98 o 
   4  -4   9      914.89      888.51     11.83 o 
   5  -4   9      398.77      402.46      8.41 o 
   6  -4   9       25.57       34.70      3.07 o 
   7  -4   9        1.70        0.11      1.83 o 
   8  -4   9      855.93      891.19     15.68 o 
   9  -4   9       97.14       91.70      5.49 o 
  10  -4   9      325.25      337.33     12.56 o 
 -11  -3   9       17.13       22.18      5.69 o 
 -10  -3   9        1.71        2.55      2.76 o 
  -9  -3   9       88.23       95.17      7.20 o 
  -8  -3   9      197.99      178.98      7.01 o 
  -7  -3   9       19.68       15.84      2.74 o 
  -6  -3   9      244.68      228.49      5.64 o 
  -5  -3   9      277.77      263.61      6.10 o 
  -4  -3   9      117.93      113.88      4.28 o 
  -3  -3   9      139.50      149.18      4.05 o 
  -2  -3   9      883.51      895.37     11.39 o 
  -1  -3   9        3.76        6.28      1.58 o 
   0  -3   9     2439.69     2486.62     24.29 o 
   1  -3   9      785.94      822.18      9.65 o 
   2  -3   9     1086.06     1075.66     12.67 o 
   3  -3   9       25.25       25.85      2.32 o 
   4  -3   9        0.76       -0.88      1.34 o 
   5  -3   9        1.10        0.44      1.47 o 
   6  -3   9       27.88       25.33      2.94 o 
   7  -3   9       33.68       35.27      2.98 o 
   8  -3   9     1428.35     1423.76     20.19 o 
   9  -3   9        1.76        0.82      2.23 o 
  10  -3   9        0.21       -0.05      2.74 o 
  11  -3   9       56.82       49.96      6.00 o 
 -11  -2   9       47.63       54.90      5.11 o 
 -10  -2   9      868.74      909.94     17.79 o 
  -9  -2   9        0.04       -1.21      2.33 o 
  -8  -2   9     1523.35     1529.89     25.28 o 
  -7  -2   9       16.83       15.27      3.45 o 
  -6  -2   9        3.96        8.16      1.78 o 
  -5  -2   9        1.71       -0.34      1.35 o 
  -4  -2   9     1338.85     1323.48     16.09 o 
  -3  -2   9      338.00      363.65      6.42 o 
  -2  -2   9     2610.49     2666.85     27.83 o 
  -1  -2   9       36.55       44.77      2.49 o 
   0  -2   9      146.41      131.61      3.52 o 
   1  -2   9      293.34      308.78      5.34 o 
   2  -2   9      177.11      186.30      3.67 o 
   3  -2   9      283.78      304.82      5.36 o 
   4  -2   9     1243.48     1308.35     15.88 o 
   5  -2   9       67.17       57.55      3.10 o 
   6  -2   9      776.96      778.93     11.95 o 
   7  -2   9        1.86        3.16      1.90 o 
   8  -2   9       84.36       85.19      5.86 o 
   9  -2   9      321.62      324.85      8.88 o 
  10  -2   9       74.48       74.90      4.77 o 
  11  -2   9       37.62       55.39      6.32 o 
  12  -2   9        3.67        1.99      3.31 o 
 -11  -1   9       94.03      103.95      9.54 o 
 -10  -1   9      286.44      297.50     15.28 o 
  -9  -1   9       19.31       15.85      3.14 o 
  -8  -1   9        5.69       -0.66      2.27 o 
  -7  -1   9        5.68        2.46      2.13 o 
  -6  -1   9       40.73       38.57      3.15 o 
  -5  -1   9       82.31       85.52      3.83 o 
  -4  -1   9     3269.03     3083.51     32.59 o 
  -3  -1   9      366.74      376.90      8.03 o 
  -2  -1   9       16.30        9.86      1.75 o 
  -1  -1   9      421.47      422.40      5.96 o 
   0  -1   9      192.26      172.12      5.08 o 
   1  -1   9       24.49       18.58      2.47 o 
   2  -1   9       33.68       18.36      1.85 o 
   3  -1   9      683.13      673.75      8.92 o 
   4  -1   9      167.52      150.02      3.70 o 
   5  -1   9      153.65      157.68      4.21 o 
   6  -1   9      529.48      539.45     10.42 o 
   7  -1   9      104.58      103.32      4.67 o 
   8  -1   9      305.65      323.08     16.63 o 
   9  -1   9      232.83      240.29      8.84 o 
  10  -1   9        1.40        2.39      2.31 o 
  11  -1   9        0.93       -1.13      2.16 o 
  12  -1   9       29.36       19.86      3.89 o 
 -11   0   9      104.67      112.23      6.83 o 
 -10   0   9       12.64        5.63      2.87 o 
  -9   0   9       53.99       55.50      4.66 o 
  -8   0   9      885.83      878.83     16.45 o 
  -7   0   9       17.58       13.61      4.05 o 
  -6   0   9      643.56      627.06     10.40 o 
  -5   0   9      147.37      132.18      4.56 o 
  -4   0   9      988.09      934.26     12.25 o 
  -3   0   9        2.01        0.56      1.17 o 
  -2   0   9     3787.94     3903.04     39.10 o 
  -1   0   9       10.23        9.53      1.67 o 
   0   0   9     1298.43     1421.02     15.92 o 
   1   0   9        4.55        8.06      1.12 o 
   2   0   9       29.42       15.46      1.42 o 
   3   0   9       12.36       13.60      1.62 o 
   4   0   9       31.71       45.66      2.87 o 
   5   0   9       33.09       34.12      2.46 o 
   6   0   9     1095.19     1059.08     14.40 o 
   7   0   9       43.91       45.09      2.97 o 
   8   0   9      139.28      128.31      4.12 o 
   9   0   9      231.06      252.10      6.69 o 
  10   0   9       81.57       77.23      4.34 o 
  11   0   9       24.11       29.17      4.42 o 
  12   0   9        4.47        4.34      2.31 o 
  13   0   9       67.29       78.81      6.96 o 
 -10   1   9        1.07        1.25      3.27 o 
  -9   1   9      209.82      221.07      9.58 o 
  -8   1   9       41.02       39.13      5.41 o 
  -7   1   9       64.17       56.29      4.19 o 
  -6   1   9      116.66      109.25      5.23 o 
  -5   1   9       77.33       78.68      3.68 o 
  -4   1   9        4.26        5.99      1.40 o 
  -3   1   9       38.10       37.36      2.33 o 
  -2   1   9      162.33      190.12      5.58 o 
  -1   1   9        0.01        1.36      0.94 o 
   0   1   9     2910.43     3289.93     33.74 o 
   1   1   9      506.48      537.72      7.37 o 
   2   1   9     5956.75     6308.94     57.03 o 
   3   1   9      388.73      384.26      7.55 o 
   4   1   9       10.57        3.54      1.52 o 
   5   1   9        0.02       -1.34      0.94 o 
   6   1   9      315.82      305.20      6.30 o 
   7   1   9      576.27      581.04      8.80 o 
   8   1   9      808.14      831.88     13.14 o 
   9   1   9      121.07      122.50      4.21 o 
  10   1   9       17.71       19.86      4.10 o 
  11   1   9       30.24       36.53      3.21 o 
  12   1   9      159.87      177.28      6.08 o 
  13   1   9       42.50       38.86      3.87 o 
 -10   2   9       71.55       72.43      9.20 o 
  -9   2   9       33.62       31.46      3.96 o 
  -8   2   9       38.15       45.75      4.48 o 
  -7   2   9        7.83        7.78      2.50 o 
  -6   2   9      263.83      267.38      8.32 o 
  -5   2   9       78.51       82.85      3.75 o 
  -4   2   9       15.84       23.37      2.04 o 
  -3   2   9        5.03        7.59      1.70 o 
  -2   2   9     3950.90     3837.10     36.14 o 
  -1   2   9      207.08      207.56      3.85 o 
   0   2   9      558.11      505.20      7.17 o 
   1   2   9       19.55       31.74      2.29 o 
   2   2   9      174.88      168.04      3.05 o 
   3   2   9        1.19       -0.21      0.85 o 
   5   2   9        0.19       -0.75      0.82 o 
   6   2   9        1.01        2.82      0.98 o 
   7   2   9      221.19      250.14     11.69 o 
   8   2   9        9.21       19.41      2.43 o 
   9   2   9      173.23      176.02      6.09 o 
  10   2   9       63.82       61.20      6.68 o 
  11   2   9      443.90      453.23     11.21 o 
  12   2   9      334.76      350.11     11.48 o 
  13   2   9      126.81      131.38     11.13 o 
 -10   3   9      606.39      651.33     15.05 o 
  -9   3   9        9.76        4.44      2.96 o 
  -8   3   9       89.24       92.17      5.75 o 
  -7   3   9        6.03        4.48      2.42 o 
  -6   3   9      240.37      267.62      9.19 o 
  -5   3   9        7.26        6.51      1.79 o 
  -4   3   9     3371.03     3114.10     31.01 o 
  -3   3   9        6.59        4.01      1.43 o 
  -2   3   9      268.26      300.39      4.94 o 
  -1   3   9        6.29        3.25      0.97 o 
   0   3   9       35.65       42.03      2.59 o 
   1   3   9      262.57      282.52      7.71 o 
   2   3   9      449.32      459.85      8.28 o 
   3   3   9        7.46        5.31      1.29 o 
   4   3   9      127.72      106.53      6.91 o 
   5   3   9        0.24       -0.05      0.70 o 
   6   3   9       32.91       32.30      2.53 o 
   7   3   9      668.64      708.33     12.96 o 
   8   3   9      395.13      402.74     10.54 o 
   9   3   9      335.04      354.64      8.14 o 
  10   3   9      149.87      152.95      5.32 o 
  11   3   9        3.12        6.89      3.48 o 
  12   3   9       21.26       25.15      3.09 o 
  13   3   9       39.95       47.00      6.65 o 
 -10   4   9      281.04      294.59     10.15 o 
  -9   4   9       30.14       25.27      4.06 o 
  -8   4   9       17.63       21.67      3.50 o 
  -7   4   9        1.13       -0.72      2.19 o 
  -6   4   9      221.47      186.67      5.59 o 
  -5   4   9      291.79      286.63      6.23 o 
  -4   4   9       17.16       18.53      1.90 o 
  -3   4   9       12.95        8.44      1.43 o 
  -2   4   9      551.73      589.85      7.83 o 
  -1   4   9        0.55       -0.89      0.86 o 
   0   4   9     1607.41     1610.49     18.25 o 
   1   4   9       81.83       84.80      3.00 o 
   2   4   9      454.59      427.15      5.56 o 
   3   4   9      249.16      272.90      6.57 o 
   5   4   9      677.86      722.32     12.81 o 
   6   4   9     2943.21     3240.59     41.39 o 
   7   4   9       59.32       54.26      3.45 o 
   8   4   9      315.95      365.55     10.37 o 
   9   4   9        3.18        1.42      1.72 o 
  10   4   9       86.18       91.94      6.39 o 
  11   4   9       63.45       61.51      4.82 o 
  12   4   9      713.46      703.19     18.38 o 
  13   4   9        9.51       15.81      3.09 o 
  14   4   9       79.08       91.06      5.75 o 
  -9   5   9        0.72       -0.54      2.86 o 
  -8   5   9      155.45      168.43      8.22 o 
  -7   5   9        0.22        2.10      3.60 o 
  -6   5   9      907.62      913.03     16.83 o 
  -5   5   9        1.28        0.91      1.54 o 
  -4   5   9      440.32      536.29      8.26 o 
  -3   5   9      250.78      252.83      5.13 o 
  -2   5   9        2.98        0.98      1.13 o 
  -1   5   9      141.23      148.62      3.17 o 
   0   5   9      397.06      385.24      6.41 o 
   1   5   9      331.66      314.41      5.38 o 
   2   5   9        0.04        0.51      0.82 o 
   3   5   9        0.26       -1.16      0.89 o 
   4   5   9      128.80      104.19      6.22 o 
   5   5   9        3.96        4.55      1.21 o 
   6   5   9      272.26      304.46      7.43 o 
   7   5   9       96.24      100.56      4.60 o 
   8   5   9      386.29      399.24      7.98 o 
   9   5   9      566.17      566.43     13.61 o 
  10   5   9     2077.10     2110.48     72.26 o 
  11   5   9      334.50      352.94     10.14 o 
  12   5   9      100.14       96.45     12.65 o 
  13   5   9       54.63       62.04      8.91 o 
  14   5   9       65.47       70.35      4.53 o 
  -9   6   9        6.60       -0.17      3.07 o 
  -8   6   9      565.65      590.98     17.83 o 
  -7   6   9        3.17        4.03      2.70 o 
  -6   6   9      534.93      526.69      9.47 o 
  -5   6   9       31.90       36.68      2.85 o 
  -4   6   9       18.75       16.14      2.21 o 
  -3   6   9      311.36      319.94      9.30 o 
  -2   6   9       27.28       30.37      2.19 o 
  -1   6   9      386.37      395.66      6.10 o 
   0   6   9    12624.68    12537.02    111.56 o 
   1   6   9      358.01      364.00      5.56 o 
   2   6   9      151.10      162.12      3.18 o 
   3   6   9        4.36        3.61      1.03 o 
   5   6   9      404.05      426.38      9.84 o 
   6   6   9     1522.99     1487.03     29.17 o 
   7   6   9       98.96       94.67      2.94 o 
   8   6   9      236.39      255.88      6.14 o 
   9   6   9        2.24        1.72      2.51 o 
  10   6   9      612.36      636.30     31.91 o 
  11   6   9       24.67       35.71      9.81 o 
  12   6   9     1651.82     1701.19     63.49 o 
  -8   7   9       13.18        7.52      3.91 o 
  -7   7   9       69.40       67.73      6.25 o 
  -6   7   9       16.41       15.65      2.91 o 
  -5   7   9       11.24       13.67      2.78 o 
  -4   7   9      983.74      948.56     16.57 o 
  -3   7   9       93.68       85.49      4.13 o 
  -2   7   9      407.97      390.08      6.81 o 
  -1   7   9       57.93       67.57      2.70 o 
   0   7   9       48.66       58.79      2.45 o 
   1   7   9        0.18        0.24      0.78 o 
   2   7   9     2795.67     2780.48     28.43 o 
   3   7   9      176.83      196.21      5.05 o 
   4   7   9      153.12      162.26      4.77 o 
   5   7   9        5.92        3.24      1.19 o 
   6   7   9       73.95       80.22      5.12 o 
   7   7   9        5.19        4.15      1.50 o 
   8   7   9      322.21      324.77      9.31 o 
   9   7   9      178.86      176.84      6.28 o 
  10   7   9      679.25      733.63     18.00 o 
  11   7   9        2.44        4.68      6.71 o 
  12   7   9      233.33      245.35     20.85 o 
  -8   8   9      179.23      186.57     11.63 o 
  -7   8   9        5.38        0.05      3.51 o 
  -6   8   9      437.97      425.77     10.38 o 
  -5   8   9       24.99       20.85      3.07 o 
  -4   8   9        0.40       -0.24      2.02 o 
  -3   8   9       77.40       79.91      4.70 o 
  -2   8   9       14.78        8.04      2.35 o 
  -1   8   9      348.10      358.84      6.70 o 
   0   8   9     8947.29     8978.42     76.07 o 
   1   8   9      233.57      223.76      4.10 o 
   2   8   9       32.45       28.85      1.81 o 
   3   8   9        5.93        4.77      1.28 o 
   4   8   9       33.38       40.81      1.93 o 
   5   8   9      216.07      187.68      5.22 o 
   6   8   9      796.48      713.27     12.07 o 
   7   8   9      796.28      857.71     20.11 o 
   8   8   9     1531.82     1563.03     20.17 o 
   9   8   9        0.66       -0.46      1.68 o 
  10   8   9      126.93      136.40      7.49 o 
  11   8   9      151.03      161.72      8.90 o 
  -7   9   9        6.90       11.14      4.40 o 
  -6   9   9        1.18       -0.59      2.47 o 
  -5   9   9       24.53       23.03      4.13 o 
  -4   9   9      223.70      204.64      7.20 o 
  -3   9   9       13.95       21.32      3.03 o 
  -2   9   9     1883.60     1902.24     26.66 o 
  -1   9   9       24.76       21.65      3.66 o 
   0   9   9      204.98      215.83      4.40 o 
   1   9   9      125.12      123.48      4.15 o 
   2   9   9      617.99      610.80      8.15 o 
   3   9   9       31.62       33.29      1.66 o 
   4   9   9       87.62      145.76      3.51 o 
   5   9   9       73.37       81.18      4.02 o 
   6   9   9        2.24        0.66      1.37 o 
   7   9   9       12.58       16.94      2.80 o 
   8   9   9      238.65      220.22      5.61 o 
   9   9   9       79.47       81.39      3.19 o 
  10   9   9      135.54      158.25      5.20 o 
  11   9   9       56.17       66.49      3.79 o 
  12   9   9      540.65      579.87     20.22 o 
  -7  10   9       92.83      105.33     16.51 o 
  -6  10   9      342.31      386.28     10.39 o 
  -5  10   9        0.16       -1.69      2.47 o 
  -4  10   9      204.33      189.23      7.33 o 
  -3  10   9        0.96        2.75      2.33 o 
  -2  10   9      254.82      253.10      8.41 o 
  -1  10   9        1.15       -0.22      1.73 o 
   0  10   9        0.68       -0.06      1.40 o 
   1  10   9      236.42      230.44      4.54 o 
   2  10   9       10.90       12.10      1.75 o 
   3  10   9       12.28       11.58      1.28 o 
   4  10   9        0.20        1.03      1.11 o 
   5  10   9        8.20        9.10      1.54 o 
   6  10   9      130.26      130.60      4.88 o 
   7  10   9       60.43       60.03      3.92 o 
   8  10   9      140.30      145.84      4.91 o 
   9  10   9        0.87        1.21      1.90 o 
  10  10   9        0.32       -0.73      1.31 o 
  11  10   9      225.75      235.83      5.80 o 
  12  10   9      282.43      299.37      9.79 o 
  13  10   9      276.95      294.44     20.52 o 
  -6  11   9       65.10       74.98      5.47 o 
  -5  11   9       57.42       47.70      4.77 o 
  -4  11   9        1.12        1.09      2.56 o 
  -3  11   9        8.48       13.19      3.74 o 
  -2  11   9       77.36       74.08      6.24 o 
  -1  11   9      142.74      149.02      6.46 o 
   0  11   9        0.02       -2.51      1.52 o 
   1  11   9        4.68        1.01      1.30 o 
   2  11   9     1436.08     1430.72     18.61 o 
   3  11   9      354.55      346.67      7.51 o 
   4  11   9     7082.80     6274.23     63.25 o 
   5  11   9      284.21      256.20      5.87 o 
   6  11   9       15.22        7.09      1.93 o 
   7  11   9        7.81        5.35      1.82 o 
   8  11   9      720.21      713.77     13.18 o 
   9  11   9      141.19      130.78      5.02 o 
  10  11   9      340.55      355.03     14.48 o 
  11  11   9        0.13        0.07      1.55 o 
  12  11   9      139.72      145.70      7.17 o 
  13  11   9        2.06        1.87      1.76 o 
  14  11   9      228.87      225.27     10.09 o 
  -5  12   9        8.81       11.40      5.32 o 
  -4  12   9      102.89      100.37      7.92 o 
  -3  12   9        1.45        2.14      4.64 o 
  -2  12   9       83.06       95.65      7.32 o 
  -1  12   9       14.09       11.60      2.80 o 
   0  12   9      561.63      574.48     10.88 o 
   1  12   9       84.39       78.02      3.92 o 
   2  12   9      585.02      586.17      8.78 o 
   3  12   9        0.74       -0.31      1.15 o 
   4  12   9       19.63       26.20      2.23 o 
   5  12   9        1.08        0.27      1.20 o 
   6  12   9       47.53       43.97      2.86 o 
   7  12   9       19.50       21.10      2.63 o 
   8  12   9       56.19       54.23      4.02 o 
   9  12   9       94.33      109.04      7.46 o 
  10  12   9       11.82       12.44      3.43 o 
  11  12   9       96.96       95.03      4.98 o 
  12  12   9       66.67       56.95      5.48 o 
  13  12   9      179.87      183.40      6.94 o 
  -4  13   9      184.54      195.22     10.62 o 
  -3  13   9        9.15        8.25      3.79 o 
  -2  13   9      714.53      734.26     19.41 o 
  -1  13   9       60.47       53.02      4.78 o 
   0  13   9      153.14      139.09      5.71 o 
   1  13   9       94.87       89.92      5.79 o 
   2  13   9       15.46       12.08      1.87 o 
   3  13   9       23.16       22.10      1.98 o 
   4  13   9       12.29       28.48      2.49 o 
   5  13   9        6.37       10.49      1.86 o 
   6  13   9      588.01      569.06     10.27 o 
   7  13   9        1.96        1.04      1.85 o 
   8  13   9       90.88       93.36      5.26 o 
   9  13   9      178.37      178.59      6.92 o 
  10  13   9      174.23      192.95      7.18 o 
  11  13   9      366.01      381.42     10.33 o 
  12  13   9      175.12      186.82      7.12 o 
  13  13   9       58.49       62.27      6.04 o 
  -3  14   9       27.81       24.44      4.94 o 
  -2  14   9        1.46        0.43      3.35 o 
  -1  14   9        7.42        9.39      3.22 o 
   0  14   9      259.02      269.09      8.70 o 
   1  14   9        7.66        6.85      2.33 o 
   2  14   9      385.47      391.15      8.43 o 
   3  14   9        2.48        1.50      1.48 o 
   4  14   9       13.18       11.23      2.13 o 
   5  14   9        8.55        7.04      1.88 o 
   6  14   9      283.49      280.35      8.16 o 
   7  14   9       24.00       30.46      3.82 o 
   8  14   9      360.59      408.06     10.49 o 
   9  14   9      129.56      131.55     12.08 o 
  10  14   9        7.40        9.82      2.97 o 
  11  14   9       23.03       28.90      3.72 o 
  12  14   9        5.34        3.76      2.72 o 
  -2  15   9        4.53       -0.32      3.04 o 
  -1  15   9       16.06       15.28      4.04 o 
   0  15   9        4.56        3.21      2.89 o 
   1  15   9       67.25       77.93      4.82 o 
   2  15   9       47.23       44.61      4.01 o 
   3  15   9       12.09        8.57      1.95 o 
   4  15   9        9.78        2.56      2.13 o 
   5  15   9        1.66        2.43      1.86 o 
   6  15   9      198.75      183.38      6.65 o 
   7  15   9       17.63       17.52      2.66 o 
   8  15   9        2.43        1.45      2.09 o 
   9  15   9       25.28       19.24      4.74 o 
  10  15   9      765.69      789.40     18.34 o 
  11  15   9       81.51       82.71      6.05 o 
  12  15   9      265.32      256.94     15.32 o 
   0  16   9      158.58      192.33     12.04 o 
   1  16   9       51.18       57.36      5.70 o 
   2  16   9     1146.41     1207.93     23.56 o 
   3  16   9       30.00       31.93      5.04 o 
   4  16   9        9.46        3.35      2.18 o 
   5  16   9        4.10        4.03      2.28 o 
   6  16   9       68.62       71.53      4.10 o 
   7  16   9       26.18       27.47      2.86 o 
   8  16   9       96.16       74.66      6.19 o 
   9  16   9       28.82       26.20      3.39 o 
  10  16   9        1.51        0.14      3.74 o 
  11  16   9       12.95       13.41      3.63 o 
   2  17   9       93.52       79.80      5.39 o 
   3  17   9        0.86       -1.33      3.81 o 
   4  17   9       18.03        6.72      3.23 o 
   5  17   9        2.23        4.83      2.36 o 
   6  17   9        4.02        2.89      2.19 o 
   7  17   9        6.63        4.38      2.37 o 
   8  17   9        1.10       -0.57      2.49 o 
   9  17   9        0.08        0.63      2.97 o 
  -3 -12  10       45.77       28.86      8.28 o 
  -2 -12  10        0.20       -1.07      4.09 o 
  -1 -12  10        1.35        7.24      4.32 o 
  -6 -11  10       17.88       12.77      5.83 o 
  -5 -11  10       36.68       30.33      4.57 o 
  -4 -11  10       61.06       59.63      5.14 o 
  -3 -11  10        3.12       -1.24      3.70 o 
  -2 -11  10      198.47      234.00     11.58 o 
  -1 -11  10       33.25       43.55      6.33 o 
   0 -11  10       47.43       37.63      6.14 o 
   1 -11  10        3.91        4.73      4.33 o 
   2 -11  10        9.97       15.56      4.70 o 
  -7 -10  10       33.82       35.11      6.86 o 
  -6 -10  10      121.36      118.49     10.45 o 
  -5 -10  10       75.06       78.50      6.25 o 
  -4 -10  10       97.70      107.22      6.24 o 
  -3 -10  10       28.38       17.76      4.68 o 
  -2 -10  10       67.21       82.25      7.69 o 
  -1 -10  10      104.10      115.64     11.11 o 
   0 -10  10      171.25      193.86     18.74 o 
   1 -10  10      200.95      207.58     11.12 o 
   2 -10  10      377.77      376.20     14.88 o 
   3 -10  10      255.98      270.30      9.65 o 
   4 -10  10       23.53       18.42      6.02 o 
  -8  -9  10      619.74      646.65     18.94 o 
  -7  -9  10       47.89       30.77      6.64 o 
  -6  -9  10      196.85      210.18     12.30 o 
  -5  -9  10        5.93        6.13      3.26 o 
  -4  -9  10       76.25       65.64      6.31 o 
  -3  -9  10       45.18       46.08      4.28 o 
  -2  -9  10      880.70      855.40     23.10 o 
  -1  -9  10       73.57       81.51      7.43 o 
   0  -9  10       23.93       17.84      5.35 o 
   1  -9  10       36.36       33.40      4.25 o 
   2  -9  10        9.15        7.71      4.62 o 
   3  -9  10        2.77       -1.53      2.66 o 
   4  -9  10        2.81        3.04      2.68 o 
   5  -9  10       77.18       80.15      8.72 o 
  -9  -8  10        0.83       -3.54      2.77 o 
  -8  -8  10       92.96       90.86      5.98 o 
  -7  -8  10        7.35        7.47      3.80 o 
  -6  -8  10       42.04       41.79      4.18 o 
  -5  -8  10       33.77       36.05      4.48 o 
  -4  -8  10       70.06       65.76      4.78 o 
  -3  -8  10        0.17       -0.79      2.34 o 
  -2  -8  10        4.23        3.02      2.36 o 
  -1  -8  10       31.78       23.50      4.52 o 
   0  -8  10       33.10       31.23      3.95 o 
   1  -8  10      141.73      135.72      9.52 o 
   2  -8  10      160.38      174.57     10.75 o 
   3  -8  10      207.51      202.40     12.94 o 
   4  -8  10       14.69       12.51      2.92 o 
   5  -8  10        0.68       -2.14      3.54 o 
   6  -8  10       94.53       80.03      6.41 o 
   7  -8  10      173.92      182.04     10.87 o 
  -9  -7  10       26.98       31.24      4.13 o 
  -8  -7  10        0.58       -2.19      2.59 o 
  -7  -7  10        3.67        4.76      2.72 o 
  -6  -7  10     2019.14     2085.68     26.92 o 
  -5  -7  10       57.83       61.50      5.29 o 
  -4  -7  10      129.90      152.77      6.38 o 
  -3  -7  10      307.99      327.82      9.11 o 
  -2  -7  10      525.77      553.38     12.29 o 
  -1  -7  10       32.73       43.47     10.50 o 
   0  -7  10      808.90      798.29     16.29 o 
   1  -7  10      138.21      136.81      6.31 o 
   2  -7  10        1.43       -0.96      2.08 o 
   3  -7  10       22.18       21.37      3.34 o 
   4  -7  10       80.59       81.24      4.10 o 
   5  -7  10        8.26        4.83      2.92 o 
   6  -7  10      124.99      126.99     11.91 o 
   7  -7  10        5.13        3.71      3.27 o 
   8  -7  10        0.18       -0.95      3.30 o 
 -10  -6  10      285.41      301.05      9.93 o 
  -9  -6  10        1.30        4.95      2.95 o 
  -8  -6  10       17.77       19.42      3.47 o 
  -7  -6  10        8.13        4.31      2.57 o 
  -6  -6  10      107.26       96.48      4.54 o 
  -5  -6  10      186.11      173.73      5.64 o 
  -4  -6  10      644.49      671.06     13.91 o 
  -3  -6  10        0.03        3.72      2.19 o 
  -2  -6  10      874.03      915.05     17.03 o 
  -1  -6  10       52.41       49.72      4.83 o 
   0  -6  10       32.70       41.19      3.96 o 
   1  -6  10       27.64       27.01      2.78 o 
   2  -6  10      498.63      500.08     12.82 o 
   3  -6  10       21.35       19.62      2.38 o 
   4  -6  10      569.82      564.42     10.14 o 
   5  -6  10      177.04      158.07      7.03 o 
   6  -6  10       53.36       49.84      4.43 o 
   7  -6  10      143.28      134.85      7.43 o 
   8  -6  10       21.61       15.61      3.79 o 
   9  -6  10       83.03       88.78      6.66 o 
 -10  -5  10       32.79       33.91      4.42 o 
  -9  -5  10       14.91       16.79      3.94 o 
  -8  -5  10       10.43       11.56      2.97 o 
  -7  -5  10       14.98       14.84      5.74 o 
  -6  -5  10      159.57      170.46      5.41 o 
  -5  -5  10       83.43       80.68      4.57 o 
  -4  -5  10       42.17       53.52      3.40 o 
  -3  -5  10        0.10        0.47      1.86 o 
  -2  -5  10      500.60      517.54     11.24 o 
  -1  -5  10      782.20      775.07     12.55 o 
   0  -5  10     3476.84     3481.86     50.78 o 
   1  -5  10      174.45      177.00      4.94 o 
   2  -5  10      382.95      394.99      7.01 o 
   3  -5  10       74.34       76.47      3.62 o 
   4  -5  10      282.24      264.24      5.73 o 
   5  -5  10      194.74      192.31      6.36 o 
   6  -5  10      149.41      145.85      5.77 o 
   7  -5  10       55.21       56.50      4.56 o 
   8  -5  10      116.91      125.78      9.58 o 
   9  -5  10        2.48        4.17      3.24 o 
 -10  -4  10      522.09      565.23     13.59 o 
  -9  -4  10        5.71        4.40      2.86 o 
  -8  -4  10      320.72      366.10      9.94 o 
  -7  -4  10        0.77        1.50      2.29 o 
  -6  -4  10      371.76      357.37      7.64 o 
  -5  -4  10        2.14        3.76      1.74 o 
  -4  -4  10     1915.39     1929.59     22.43 o 
  -3  -4  10      473.54      489.93      9.82 o 
  -2  -4  10     2225.66     2303.19     29.78 o 
  -1  -4  10        0.73        1.32      1.88 o 
   0  -4  10      129.00      125.90      4.93 o 
   1  -4  10        2.85        4.17      1.44 o 
   2  -4  10      251.81      218.27      6.55 o 
   3  -4  10       18.79       19.51      3.23 o 
   4  -4  10        0.34        0.92      1.23 o 
   5  -4  10       26.10       25.48      2.78 o 
   6  -4  10        8.29        6.70      2.13 o 
   7  -4  10        0.49       -0.70      1.97 o 
   8  -4  10      133.89      144.60      5.83 o 
   9  -4  10      251.15      244.32      8.22 o 
  10  -4  10     1763.23     1768.45     26.83 o 
 -10  -3  10       38.80       31.75      4.23 o 
  -9  -3  10       47.33       50.40      4.60 o 
  -8  -3  10     1023.23     1102.01     23.56 o 
  -7  -3  10       12.92       14.28      2.89 o 
  -6  -3  10      994.40     1062.79     15.60 o 
  -5  -3  10       20.81       19.16      2.31 o 
  -4  -3  10        6.72        8.69      1.75 o 
  -3  -3  10       57.30       70.90      3.38 o 
  -2  -3  10       86.65       97.79      3.78 o 
  -1  -3  10      314.21      320.52      6.74 o 
   0  -3  10      352.98      369.99      7.37 o 
   1  -3  10        2.21        1.52      1.14 o 
   2  -3  10      741.84      701.79     10.09 o 
   3  -3  10       22.09       17.05      1.81 o 
   4  -3  10        1.33       -0.14      1.56 o 
   5  -3  10      531.78      544.51     16.59 o 
   6  -3  10      445.29      460.32      9.08 o 
   7  -3  10      276.55      285.96      7.15 o 
   8  -3  10       33.21       29.88      3.68 o 
   9  -3  10       14.99        9.92      2.71 o 
  10  -3  10      115.25       94.62      9.69 o 
  11  -3  10       24.42       25.78      4.56 o 
 -10  -2  10        1.16        0.33      2.97 o 
  -9  -2  10       10.28        8.01      3.02 o 
  -8  -2  10        9.30        5.09      2.55 o 
  -7  -2  10      152.45      172.79     11.18 o 
  -6  -2  10      149.93      133.29      5.92 o 
  -5  -2  10       29.12       22.43      3.31 o 
  -4  -2  10      619.69      617.46      9.47 o 
  -3  -2  10       42.32       40.23      2.94 o 
  -2  -2  10    13416.85    13711.07    142.45 o 
  -1  -2  10      293.71      304.27      5.39 o 
   0  -2  10      246.32      254.47      4.15 o 
   1  -2  10      276.61      273.43      4.76 o 
   2  -2  10      403.04      401.70      6.32 o 
   3  -2  10      138.79      136.78      3.69 o 
   4  -2  10        8.85       15.55      1.99 o 
   5  -2  10      212.29      199.86      7.04 o 
   6  -2  10      311.49      320.21      6.95 o 
   7  -2  10        6.26        5.82      1.88 o 
   8  -2  10       45.62       55.10      6.68 o 
   9  -2  10       97.80      104.03      5.83 o 
  10  -2  10      200.60      185.97      9.49 o 
  11  -2  10       16.48       14.01      3.54 o 
 -10  -1  10      324.34      359.25     10.64 o 
  -9  -1  10       20.34       15.09      3.40 o 
  -8  -1  10        5.37        2.67      2.47 o 
  -7  -1  10        2.69        4.25      2.27 o 
  -6  -1  10     1051.50     1027.82     29.48 o 
  -5  -1  10       13.00       11.81      2.02 o 
  -4  -1  10      510.68      526.53      8.49 o 
  -3  -1  10       37.23       32.13      2.61 o 
  -2  -1  10        0.47        1.15      1.26 o 
  -1  -1  10      359.79      353.86      5.22 o 
   0  -1  10     1219.67     1297.94     14.33 o 
   1  -1  10      465.82      493.09      8.78 o 
   2  -1  10      629.52      749.33     10.02 o 
   3  -1  10        0.56        0.54      0.94 o 
   4  -1  10       15.23       18.85      2.96 o 
   5  -1  10      238.14      230.22      5.35 o 
   6  -1  10      164.17      156.92      6.51 o 
   7  -1  10      631.37      629.03     12.14 o 
   8  -1  10      906.88      902.03     15.91 o 
   9  -1  10      268.01      273.26      9.05 o 
  10  -1  10        1.58        1.66      2.10 o 
  11  -1  10       97.85       91.72     11.59 o 
  12  -1  10        6.83        2.47      3.07 o 
 -10   0  10      441.70      473.90     12.39 o 
  -9   0  10       56.68       48.76      4.85 o 
  -8   0  10       45.20       41.25      4.19 o 
  -7   0  10       71.85       70.16      5.71 o 
  -6   0  10        5.22        4.51      1.83 o 
  -5   0  10      176.30      176.77      5.22 o 
  -4   0  10      811.87      915.32     12.40 o 
  -3   0  10      200.21      207.92      6.12 o 
  -2   0  10      728.48      697.23      9.42 o 
  -1   0  10      184.65      184.08      3.57 o 
   0   0  10      363.43      433.28      6.35 o 
   1   0  10       25.55       35.12      2.53 o 
   2   0  10     1944.52     1934.09     21.07 o 
   3   0  10      761.66      760.13     10.63 o 
   4   0  10     2526.63     2529.01     29.48 o 
   5   0  10      428.56      448.38      6.97 o 
   6   0  10      171.98      188.34      6.89 o 
   7   0  10       45.79       51.32      3.39 o 
   8   0  10      146.69      140.74      4.53 o 
   9   0  10       60.75       52.20      3.72 o 
  10   0  10       32.09       35.27      4.23 o 
  11   0  10        6.16        5.61      2.36 o 
  12   0  10      202.26      218.69      7.57 o 
 -10   1  10      106.77      102.67      6.58 o 
  -9   1  10        3.37       -1.33      2.62 o 
  -8   1  10      522.90      519.93     13.25 o 
  -7   1  10       16.64       12.18      2.77 o 
  -6   1  10      989.89     1022.75     19.90 o 
  -5   1  10       32.43       29.37      3.12 o 
  -4   1  10      754.00      759.42     10.89 o 
  -3   1  10        0.07       -1.18      1.13 o 
  -2   1  10       22.90       24.69      1.74 o 
  -1   1  10       66.11       64.60      2.31 o 
   0   1  10      663.92      593.21      7.79 o 
   1   1  10      116.41      115.66      3.00 o 
   2   1  10     1356.65     1619.98     17.91 o 
   3   1  10       13.77       16.27      2.15 o 
   4   1  10       21.38       46.34      2.38 o 
   5   1  10      138.72      149.99      4.60 o 
   6   1  10       33.79       38.06      4.92 o 
   7   1  10      295.46      304.73      6.07 o 
   8   1  10      512.90      520.22      9.79 o 
   9   1  10       89.18       80.42      6.82 o 
  10   1  10       21.26       26.54      2.76 o 
  11   1  10      167.62      177.98      5.97 o 
  12   1  10       87.90       89.23      4.99 o 
  13   1  10      159.67      182.41      6.83 o 
 -10   2  10       86.61       89.94      6.30 o 
  -9   2  10        7.54        6.97      3.05 o 
  -8   2  10      573.77      596.75     16.76 o 
  -7   2  10      126.56      149.06      6.58 o 
  -6   2  10       34.84       31.44      3.11 o 
  -5   2  10       26.46       29.80      2.97 o 
  -4   2  10       29.18        5.03      1.68 o 
  -3   2  10       75.68       68.02      3.10 o 
  -2   2  10       68.28       44.52      3.42 o 
  -1   2  10        9.60        6.74      1.12 o 
   0   2  10      626.27      639.92      9.06 o 
   1   2  10        1.93        1.28      0.78 o 
   2   2  10      404.69      431.49      7.61 o 
   3   2  10      791.94      829.18     20.61 o 
   4   2  10     2733.29     2748.40     41.22 o 
   5   2  10      565.39      521.95     27.80 o 
   6   2  10       38.68       24.49      2.17 o 
   7   2  10       27.33       24.73      1.97 o 
   8   2  10        8.78        6.96      1.50 o 
   9   2  10      127.21      132.95      5.62 o 
  10   2  10      135.16      150.34      6.27 o 
  11   2  10      117.44      134.61      6.22 o 
  12   2  10       72.26       64.23      5.04 o 
  13   2  10       32.46       21.82      3.73 o 
 -10   3  10       90.47       96.73      6.66 o 
  -9   3  10      179.34      180.47      8.21 o 
  -8   3  10       73.30       67.94      6.66 o 
  -7   3  10       72.96       86.71      5.43 o 
  -6   3  10      335.87      333.13      7.50 o 
  -5   3  10        0.00       -2.45      1.54 o 
  -4   3  10     1773.61     1614.59     19.28 o 
  -3   3  10       23.86       28.70      2.47 o 
  -2   3  10        0.03        0.96      1.11 o 
  -1   3  10       29.95       35.42      1.82 o 
   0   3  10      740.72      709.18      9.77 o 
   1   3  10      810.99      817.06      9.78 o 
   2   3  10     3611.04     3975.55     36.99 o 
   3   3  10       23.40       21.71      1.66 o 
   4   3  10      155.79      134.66     10.02 o 
   5   3  10       21.48       18.61      7.19 o 
   6   3  10        0.36       -0.22      0.96 o 
   7   3  10        0.82       -0.76      1.30 o 
   8   3  10      520.59      594.52     12.20 o 
   9   3  10        5.91        5.65      1.90 o 
  10   3  10      640.39      656.56     20.68 o 
  11   3  10       10.99        9.13      2.35 o 
  12   3  10        8.78        5.76      2.40 o 
  13   3  10      221.77      231.38     16.04 o 
  -9   4  10       17.46       11.46      3.59 o 
  -8   4  10      912.06      980.80     18.87 o 
  -7   4  10        3.03        2.81      2.57 o 
  -6   4  10      104.10      125.92      7.45 o 
  -5   4  10      161.88      147.37      5.24 o 
  -4   4  10      737.32      644.61      9.32 o 
  -3   4  10       85.64       79.25      4.83 o 
  -2   4  10      211.28      272.43      6.35 o 
  -1   4  10       72.61       72.13      2.51 o 
   0   4  10       88.34       67.26      3.28 o 
   1   4  10      118.85      124.33      3.12 o 
   2   4  10       37.68       40.60      2.92 o 
   3   4  10        0.04       -1.31      0.87 o 
   5   4  10      230.85      227.95      5.13 o 
   6   4  10     2111.37     2138.84     33.12 o 
   7   4  10       84.21       82.22      3.69 o 
   8   4  10      107.39      114.47      5.25 o 
   9   4  10      132.02      140.51      5.18 o 
  10   4  10      301.78      315.20      9.03 o 
  11   4  10      324.58      332.86      9.43 o 
  12   4  10       27.17       26.15      3.06 o 
  13   4  10      290.46      279.73      8.87 o 
  14   4  10       13.62       11.60      3.05 o 
  -9   5  10       37.55       32.96      4.62 o 
  -8   5  10       13.60       15.15      3.59 o 
  -7   5  10       78.77       73.01      6.08 o 
  -6   5  10       13.23        5.16      2.11 o 
  -5   5  10       39.69       31.37      2.72 o 
  -4   5  10       10.19        4.41      1.72 o 
  -3   5  10      126.14      112.71      6.01 o 
  -2   5  10      120.77      133.36      3.75 o 
  -1   5  10        0.04       -0.65      1.08 o 
   0   5  10      329.73      370.46      5.50 o 
   1   5  10      286.54      295.44      5.00 o 
   2   5  10     8053.86     7753.37     69.89 o 
   3   5  10      702.83      701.39     10.12 o 
   5   5  10       19.35       19.23      2.60 o 
   6   5  10      374.58      384.98      7.41 o 
   7   5  10      197.98      208.72      5.64 o 
   8   5  10       46.17       57.56      3.59 o 
   9   5  10       31.48       30.03      6.25 o 
  10   5  10       90.26       91.55      7.15 o 
  11   5  10        7.78        9.87      4.04 o 
  12   5  10      430.38      424.34     22.91 o 
  13   5  10      146.06      146.83      7.45 o 
  14   5  10       11.39       13.12      5.00 o 
  -9   6  10       26.24       16.35      5.71 o 
  -8   6  10      306.30      282.08     11.23 o 
  -7   6  10        0.43        2.14      4.27 o 
  -6   6  10      284.05      267.30      8.73 o 
  -5   6  10        0.40        3.03      2.11 o 
  -4   6  10      514.28      519.54     13.83 o 
  -3   6  10        0.28       -1.48      1.48 o 
  -2   6  10      766.95      758.08     12.05 o 
  -1   6  10      274.42      264.73      4.53 o 
   0   6  10       28.46       27.93      1.79 o 
   1   6  10        6.99        5.49      1.40 o 
   2   6  10      277.84      288.02      4.67 o 
   3   6  10        0.00        0.30      0.78 o 
   4   6  10       48.08       53.75      3.74 o 
   5   6  10       26.22       16.62      1.58 o 
   6   6  10      159.57      141.01      4.22 o 
   7   6  10        7.43        7.81      1.44 o 
   8   6  10      107.58      106.00      4.48 o 
   9   6  10       93.20       95.75      8.72 o 
  10   6  10      339.50      334.62      9.76 o 
  11   6  10      256.70      260.72     12.51 o 
  12   6  10     1651.34     1717.86     65.15 o 
  13   6  10      164.00      163.08     20.15 o 
  -8   7  10        0.19       -4.24      4.20 o 
  -7   7  10        0.73       -1.18      4.92 o 
  -6   7  10      152.66      153.95      6.44 o 
  -5   7  10        4.31        1.68      2.06 o 
  -4   7  10       86.62       90.28      5.68 o 
  -3   7  10        4.30        2.09      1.81 o 
  -2   7  10        7.38        7.30      1.64 o 
  -1   7  10       15.41       14.20      2.08 o 
   0   7  10     1320.57     1335.95     14.07 o 
   1   7  10       11.41       13.97      1.38 o 
   2   7  10      705.40      719.12      8.86 o 
   3   7  10       22.02       17.33      1.84 o 
   4   7  10      105.32       96.51      2.67 o 
   5   7  10        1.53        1.42      0.97 o 
   6   7  10        6.55        7.00      1.49 o 
   7   7  10      422.81      440.69     12.75 o 
   8   7  10      331.43      319.70      6.91 o 
   9   7  10      494.55      526.80     10.35 o 
  10   7  10        2.57        4.38      3.68 o 
  11   7  10      121.61      119.49     17.20 o 
  12   7  10      301.62      308.97     24.31 o 
  -8   8  10       17.04       15.60      5.77 o 
  -7   8  10        1.09        2.68      3.64 o 
  -6   8  10      105.93      108.13      9.41 o 
  -5   8  10       54.43       53.94      3.95 o 
  -4   8  10        1.81        0.55      1.97 o 
  -3   8  10        1.56       -0.58      1.78 o 
  -2   8  10     1799.06     1819.12     21.33 o 
  -1   8  10       49.34       57.18      3.39 o 
   0   8  10     4908.16     4845.19     42.83 o 
   1   8  10       20.78       23.45      1.69 o 
   2   8  10       38.02       36.90      1.97 o 
   3   8  10       52.05       52.94      1.82 o 
   4   8  10      482.43      466.96      8.10 o 
   5   8  10       49.57       46.15      2.47 o 
   6   8  10      235.52      172.51      5.06 o 
   7   8  10       78.47       95.04      3.80 o 
   8   8  10       30.87       34.11      2.43 o 
   9   8  10       16.65       15.75      1.78 o 
  10   8  10        0.02        0.05      1.81 o 
  11   8  10      255.18      256.78      8.10 o 
  12   8  10       46.23       57.17     13.15 o 
  -7   9  10        0.00        1.40      3.80 o 
  -6   9  10       36.51       31.88      6.31 o 
  -5   9  10       20.07       15.74      2.88 o 
  -4   9  10       41.93       39.33      4.05 o 
  -3   9  10        3.84        2.03      1.87 o 
  -2   9  10       97.99      100.40      5.20 o 
  -1   9  10       55.39       60.53      3.59 o 
   0   9  10       15.45        9.85      1.60 o 
   1   9  10       24.13       26.53      1.87 o 
   2   9  10     1069.12     1091.39     13.15 o 
   3   9  10       99.48      105.93      3.43 o 
   4   9  10      137.10      137.28      3.63 o 
   5   9  10       24.37       18.84      1.86 o 
   6   9  10      539.74      545.67     10.57 o 
   7   9  10      110.03      102.77      4.07 o 
   8   9  10      946.29      965.39     15.58 o 
   9   9  10      340.03      353.53      7.50 o 
  10   9  10       73.62       74.70      3.09 o 
  11   9  10       85.67      103.15      4.75 o 
  -6  10  10      170.00      190.02      7.74 o 
  -5  10  10       83.00       82.18      5.03 o 
  -4  10  10        0.08       -0.94      2.06 o 
  -3  10  10       70.61       74.06      4.37 o 
  -2  10  10      579.60      585.43     13.13 o 
  -1  10  10       59.28       52.02      3.53 o 
   0  10  10      637.35      656.49     10.19 o 
   1  10  10      154.60      147.79      4.95 o 
   2  10  10        2.10        1.50      1.20 o 
   3  10  10       75.07       74.32      3.23 o 
   4  10  10     1261.90     1247.76     15.37 o 
   5  10  10      264.89      262.65      5.09 o 
   6  10  10     3999.02     3677.89     53.28 o 
   7  10  10      141.95      132.30      4.91 o 
   8  10  10      135.26      129.64      6.37 o 
   9  10  10        7.80        8.27      1.87 o 
  10  10  10       72.10       74.56      4.92 o 
  11  10  10        4.49        5.82      1.68 o 
  12  10  10       57.26       60.00      5.06 o 
  13  10  10       61.13       62.66      4.88 o 
  -6  11  10      311.19      319.36     12.13 o 
  -5  11  10        5.37        6.53      3.80 o 
  -4  11  10      591.66      626.77     18.38 o 
  -3  11  10       74.63       96.56      6.17 o 
  -2  11  10        0.81        3.62      2.47 o 
  -1  11  10       55.91       61.77      3.94 o 
   0  11  10       92.77       84.30      6.00 o 
   1  11  10       39.40       34.65      3.07 o 
   2  11  10        2.96        4.69      1.46 o 
   3  11  10        1.91       -0.32      1.20 o 
   4  11  10      271.70      211.30      6.21 o 
   5  11  10        1.32       -0.52      1.21 o 
   6  11  10       20.14       24.49      2.71 o 
   7  11  10       62.67       62.72      3.98 o 
   8  11  10      451.08      445.66      9.81 o 
   9  11  10      292.99      280.49      7.40 o 
  10  11  10     1182.42     1218.54     20.28 o 
  11  11  10      158.21      162.86      5.70 o 
  12  11  10       92.12       87.58      5.38 o 
  13  11  10        0.90       -3.06      1.99 o 
  -5  12  10        0.61        5.98      3.44 o 
  -4  12  10       57.43       56.67      5.43 o 
  -3  12  10       47.03       46.79      5.85 o 
  -2  12  10        3.66        5.14      2.82 o 
  -1  12  10        0.71       -1.93      1.94 o 
   0  12  10       12.82       13.57      2.99 o 
   1  12  10       12.31       11.79      2.00 o 
   2  12  10      330.77      342.31      6.38 o 
   3  12  10       73.13       72.67      4.42 o 
   4  12  10       41.64       40.40      2.71 o 
   5  12  10       36.51       31.82      2.40 o 
   6  12  10      297.83      330.16      7.95 o 
   7  12  10       57.07       58.89      4.13 o 
   8  12  10      511.22      471.72     10.60 o 
   9  12  10       80.90       86.22      4.84 o 
  10  12  10        2.81        1.45      1.95 o 
  11  12  10      139.44      132.45      5.67 o 
  12  12  10       33.38       35.82      5.28 o 
  13  12  10        1.83        2.30      4.31 o 
  -4  13  10      153.49      175.35      9.37 o 
  -3  13  10       22.20       15.71      5.34 o 
  -2  13  10      757.31      776.42     16.95 o 
  -1  13  10       20.58       24.82      3.73 o 
   0  13  10       37.18       40.28      3.50 o 
   1  13  10       18.19       14.57      2.53 o 
   2  13  10      375.04      374.24      6.98 o 
   3  13  10       23.53       14.96      1.77 o 
   4  13  10      152.65      128.95      4.60 o 
   5  13  10        6.54        4.64      1.63 o 
   6  13  10        1.41        0.24      1.42 o 
   7  13  10        1.68       -0.28      2.36 o 
   8  13  10       68.87       74.80      4.87 o 
   9  13  10        0.41        0.67      2.02 o 
  10  13  10       25.44       22.89      3.28 o 
  11  13  10        6.09        5.80      3.82 o 
  12  13  10       29.68       24.59      3.34 o 
  13  13  10        0.82        1.96      2.37 o 
  -3  14  10       25.40       30.93      4.50 o 
  -2  14  10      111.73      105.56      6.94 o 
  -1  14  10        8.43        5.05      3.04 o 
   0  14  10        3.02        3.05      2.41 o 
   1  14  10       63.28       70.76      7.32 o 
   2  14  10       35.53       36.90      3.51 o 
   3  14  10        0.04       -1.45      1.32 o 
   4  14  10      121.38      111.07      4.74 o 
   5  14  10       27.72       23.69      2.57 o 
   6  14  10      650.60      656.43     10.54 o 
   7  14  10      115.72      119.16      5.80 o 
   8  14  10      521.89      544.56     12.54 o 
   9  14  10        0.16       -0.14      2.12 o 
  10  14  10      100.17       93.15      5.96 o 
  11  14  10        9.49        5.97      2.74 o 
  12  14  10       67.84       79.29      5.59 o 
  -1  15  10       41.02       48.78      5.21 o 
   0  15  10       71.22       60.03      5.31 o 
   1  15  10        1.93       -1.61      2.32 o 
   2  15  10      454.46      480.60     19.61 o 
   3  15  10        5.52        0.74      2.28 o 
   4  15  10     1543.01     1581.84     20.89 o 
   5  15  10        0.87        0.34      1.92 o 
   6  15  10       65.86       47.70      3.36 o 
   7  15  10        3.52        1.98      1.76 o 
   8  15  10       83.96       81.83      4.73 o 
   9  15  10        0.63       -1.10      2.49 o 
  10  15  10      223.12      254.92      9.41 o 
  11  15  10        7.37        8.73      3.49 o 
  12  15  10      296.74      318.62     12.62 o 
   0  16  10       57.76       61.62      5.62 o 
   1  16  10       46.32       45.46      4.03 o 
   2  16  10       42.74       42.24      4.21 o 
   3  16  10       28.12       37.14      8.26 o 
   4  16  10        0.00        0.07      2.14 o 
   5  16  10        2.02        2.61      2.18 o 
   6  16  10       12.57        7.03      2.18 o 
   7  16  10        8.31        3.89      2.02 o 
   8  16  10      107.51      123.61      7.26 o 
   9  16  10        5.05        7.69      3.21 o 
  10  16  10        4.46        9.25      3.27 o 
  11  16  10       85.50       76.42      6.27 o 
   2  17  10      374.47      395.68     10.36 o 
   3  17  10        0.34       -2.81      3.53 o 
   4  17  10        1.19        0.08      2.88 o 
   5  17  10       28.51       24.56      3.18 o 
   6  17  10       23.68       21.61      3.03 o 
   7  17  10       14.92       14.23      2.81 o 
   8  17  10      143.06      146.18      5.98 o 
   9  17  10        7.72        3.12      3.75 o 
  -4 -11  11      195.58      193.20     11.21 o 
  -3 -11  11      277.72      269.76     13.92 o 
  -2 -11  11      609.68      662.12     29.76 o 
  -1 -11  11       78.52       81.99      8.17 o 
   0 -11  11      261.05      238.89     17.85 o 
   1 -11  11       37.38       36.59      6.10 o 
  -6 -10  11      450.07      506.06     20.67 o 
  -5 -10  11       25.89       26.09      4.45 o 
  -4 -10  11      194.38      178.91      7.88 o 
  -3 -10  11        9.58       12.74      6.63 o 
  -2 -10  11       83.76       69.12      7.52 o 
  -1 -10  11       45.01       59.83     15.31 o 
   0 -10  11       96.18       98.21     10.59 o 
   1 -10  11       37.93       28.49      5.54 o 
   2 -10  11      267.17      270.25      9.56 o 
   3 -10  11        0.28        6.36      3.62 o 
  -7  -9  11        8.37        9.87      5.61 o 
  -6  -9  11       21.59       25.25      6.10 o 
  -5  -9  11        3.95        3.15      3.29 o 
  -4  -9  11      177.82      146.07      7.07 o 
  -3  -9  11       57.18       51.34      4.67 o 
  -2  -9  11      223.75      241.16     11.40 o 
  -1  -9  11      130.95      130.16      9.40 o 
   0  -9  11        7.73        4.46      4.48 o 
   1  -9  11        0.22        3.38      2.81 o 
   2  -9  11       23.63       22.30      3.96 o 
   3  -9  11       83.95       75.40      8.67 o 
   4  -9  11      121.78      115.99     19.24 o 
   5  -9  11      123.66      130.90     10.83 o 
  -8  -8  11       22.31        8.05      5.46 o 
  -7  -8  11        0.94       -1.53      4.41 o 
  -6  -8  11      162.42      172.15      7.52 o 
  -5  -8  11      151.09      160.39      7.79 o 
  -4  -8  11     1625.27     1759.92     29.57 o 
  -3  -8  11        9.65       11.46      2.94 o 
  -2  -8  11       95.66       97.20      7.97 o 
  -1  -8  11       73.03       65.70      6.74 o 
   0  -8  11       89.52       88.79     16.06 o 
   1  -8  11       14.07       18.46      3.50 o 
   2  -8  11       64.08       69.23      5.41 o 
   3  -8  11        5.98        1.99      2.68 o 
   4  -8  11       32.72       36.80      6.44 o 
   5  -8  11        6.18        5.51      4.96 o 
   6  -8  11        2.11        5.67      4.36 o 
  -9  -7  11       14.12        8.66      3.41 o 
  -8  -7  11      467.94      486.21     16.51 o 
  -7  -7  11        4.67       -2.17      4.57 o 
  -6  -7  11       20.91       22.94      4.63 o 
  -5  -7  11        6.53        6.52      3.23 o 
  -4  -7  11        7.59       11.10      2.77 o 
  -3  -7  11       79.22       85.42      5.30 o 
  -2  -7  11       18.62       12.69      2.79 o 
  -1  -7  11       21.96       21.44      4.43 o 
   0  -7  11       42.25       37.80      4.16 o 
   1  -7  11       52.21       53.44      4.62 o 
   2  -7  11        3.80       -3.79      2.16 o 
   3  -7  11      240.65      240.64      8.37 o 
   4  -7  11      316.48      304.22      9.62 o 
   5  -7  11      138.31      149.35     15.10 o 
   6  -7  11      486.12      430.88     12.28 o 
   7  -7  11      225.52      217.29     18.24 o 
  -9  -6  11       41.87       35.31      4.42 o 
  -8  -6  11        0.15        2.06      2.78 o 
  -7  -6  11       20.02       16.52      3.78 o 
  -6  -6  11      631.08      665.27     14.49 o 
  -5  -6  11       48.43       56.98      5.27 o 
  -4  -6  11      479.01      489.60     14.29 o 
  -3  -6  11      466.60      493.65     11.58 o 
  -2  -6  11        0.04        0.90      2.14 o 
  -1  -6  11       50.79       48.42      4.22 o 
   0  -6  11       28.51       21.71      3.31 o 
   1  -6  11      718.33      700.09     15.28 o 
   2  -6  11      713.82      743.84     20.16 o 
   3  -6  11       91.57       90.15      4.35 o 
   4  -6  11       26.67       26.49      2.50 o 
   5  -6  11        0.97        0.07      2.37 o 
   6  -6  11        4.09        3.32      2.65 o 
   7  -6  11       22.93       19.45      4.83 o 
   8  -6  11        2.28        0.81      3.10 o 
  -9  -5  11       19.32       11.50      3.41 o 
  -8  -5  11     1242.68     1309.41     22.84 o 
  -7  -5  11       11.05        4.49      3.42 o 
  -6  -5  11      818.09      863.10     13.94 o 
  -5  -5  11        0.42       -1.34      2.19 o 
  -4  -5  11      111.62      115.73      5.96 o 
  -3  -5  11       44.93       45.62      6.79 o 
  -2  -5  11      446.71      453.17     10.59 o 
  -1  -5  11       36.60       38.70      4.82 o 
   0  -5  11     2239.23     2321.73     36.18 o 
   1  -5  11       61.59       62.29      3.74 o 
   2  -5  11       68.60       57.97      3.36 o 
   3  -5  11       27.95       28.66      2.59 o 
   4  -5  11      124.26      129.36      8.50 o 
   5  -5  11      245.76      235.87      7.11 o 
   6  -5  11      102.08      114.96      5.44 o 
   7  -5  11       18.09       19.88      3.41 o 
   8  -5  11        0.09       -0.81      2.61 o 
   9  -5  11        9.64        8.17      3.52 o 
 -10  -4  11       95.64       92.49      6.53 o 
  -9  -4  11       38.72       36.95      5.47 o 
  -8  -4  11      136.31      118.54     10.52 o 
  -7  -4  11      251.58      269.54     11.09 o 
  -6  -4  11       25.34       15.86      2.45 o 
  -5  -4  11        4.03        4.40      2.00 o 
  -4  -4  11       13.75       15.14      2.46 o 
  -3  -4  11       20.54       19.73      2.90 o 
  -2  -4  11       24.01       30.89      3.28 o 
  -1  -4  11        2.26        4.35      1.75 o 
   0  -4  11      250.10      242.31      6.72 o 
   1  -4  11      655.03      681.61      9.80 o 
   2  -4  11      841.55      838.67     14.46 o 
   3  -4  11      502.60      516.38      8.69 o 
   4  -4  11      304.39      279.14      5.63 o 
   5  -4  11        2.15        3.72      2.06 o 
   6  -4  11       29.83       35.83      3.92 o 
   7  -4  11       59.76       53.93      4.12 o 
   8  -4  11        0.01       -3.87      1.99 o 
   9  -4  11       50.24       49.45      4.59 o 
  10  -4  11      224.38      235.47      9.67 o 
 -10  -3  11        0.45       -5.91      2.96 o 
  -9  -3  11       51.50       47.13      4.66 o 
  -8  -3  11      594.68      600.91     13.59 o 
  -7  -3  11       30.69       33.23      4.06 o 
  -6  -3  11      969.93     1008.69     15.41 o 
  -5  -3  11        5.39        8.80      2.38 o 
  -4  -3  11      136.20      123.58      5.23 o 
  -3  -3  11       10.09        8.40      2.12 o 
  -2  -3  11      246.89      265.45     10.49 o 
  -1  -3  11      509.10      532.46      9.54 o 
   0  -3  11     6438.31     6729.85     79.86 o 
   1  -3  11        0.28        0.51      1.23 o 
   2  -3  11       44.88       44.22      2.70 o 
   3  -3  11       57.91       63.68      3.08 o 
   4  -3  11       75.76       64.79      3.79 o 
   5  -3  11       16.96       16.67      3.28 o 
   6  -3  11      181.89      187.10      6.69 o 
   7  -3  11        1.21        2.06      2.02 o 
   8  -3  11      356.83      355.30      8.53 o 
   9  -3  11        3.02        2.94      2.31 o 
  10  -3  11       77.24       90.95      9.91 o 
 -10  -2  11     1139.16     1203.31     22.34 o 
  -9  -2  11       12.28       11.57      3.31 o 
  -8  -2  11      296.23      315.73      9.43 o 
  -7  -2  11        0.02        1.16      2.54 o 
  -6  -2  11        3.79        0.32      1.83 o 
  -5  -2  11       63.23       71.27      3.94 o 
  -4  -2  11        3.47        5.05      1.67 o 
  -3  -2  11       20.99       16.66      2.53 o 
  -2  -2  11      265.51      233.48      7.99 o 
  -1  -2  11      121.91      119.23      4.12 o 
   0  -2  11      338.66      372.00      6.00 o 
   1  -2  11       18.69       21.12      1.88 o 
   2  -2  11       17.26       14.85      1.63 o 
   3  -2  11      704.04      716.80     10.15 o 
   4  -2  11       38.71       40.26      2.96 o 
   5  -2  11      130.94      128.19      5.65 o 
   6  -2  11       37.64       31.91      2.91 o 
   7  -2  11      130.53      133.30      5.05 o 
   8  -2  11       73.56       72.16      4.92 o 
   9  -2  11      149.19      155.22      7.11 o 
  10  -2  11      135.93      137.39      9.64 o 
  11  -2  11      247.14      226.81     11.05 o 
 -10  -1  11        4.35        2.05      3.30 o 
  -9  -1  11      231.61      241.57      8.68 o 
  -8  -1  11        5.34        3.17      2.72 o 
  -7  -1  11       13.48        9.59      2.75 o 
  -6  -1  11      489.54      492.75      9.62 o 
  -5  -1  11       72.87       67.08      3.79 o 
  -4  -1  11      149.47      149.80      4.63 o 
  -3  -1  11      106.40      117.20      6.14 o 
  -2  -1  11     1794.41     1840.90     22.43 o 
  -1  -1  11      101.11      107.39      3.77 o 
   0  -1  11      691.32      707.67      9.38 o 
   1  -1  11     1196.95     1219.70     13.91 o 
   2  -1  11       33.05       36.51      2.12 o 
   3  -1  11       72.86       81.20      2.78 o 
   4  -1  11      198.64      166.41      4.41 o 
   5  -1  11        6.75        4.75      1.58 o 
   6  -1  11       26.19       24.63      3.13 o 
   7  -1  11       12.88        7.78      1.96 o 
   8  -1  11        8.09        6.39      2.24 o 
   9  -1  11        0.07       -3.03      1.89 o 
  10  -1  11        7.35        8.94      2.72 o 
  11  -1  11       59.10       63.79      4.95 o 
  12  -1  11       72.78       82.18      5.38 o 
 -10   0  11        7.94        4.44      3.37 o 
  -9   0  11        0.70        3.51      2.99 o 
  -8   0  11      104.98      112.94      8.39 o 
  -7   0  11      121.29      123.39      7.40 o 
  -6   0  11      262.45      286.32     10.03 o 
  -5   0  11        2.44        0.80      1.71 o 
  -4   0  11      398.25      437.60      7.77 o 
  -3   0  11       19.31       19.33      2.40 o 
  -2   0  11      336.73      347.26      6.62 o 
  -1   0  11       63.39       56.42      2.45 o 
   0   0  11      406.14      439.43      6.86 o 
   1   0  11        1.30        1.88      1.02 o 
   2   0  11     1222.28     1223.58     14.71 o 
   3   0  11       44.82       44.65      2.14 o 
   4   0  11     3206.79     3267.08     37.56 o 
   5   0  11      133.80      134.44      3.81 o 
   6   0  11      233.63      246.40      7.80 o 
   7   0  11      153.27      161.01      5.56 o 
   8   0  11      172.98      159.91      7.55 o 
   9   0  11      535.19      552.18     16.86 o 
  10   0  11      107.90      114.83      5.52 o 
  11   0  11      171.01      167.45      6.51 o 
  12   0  11      166.45      186.34      7.18 o 
 -10   1  11        0.80       -1.07      3.08 o 
  -9   1  11        2.09        5.85      3.42 o 
  -8   1  11       22.95       24.70      4.02 o 
  -7   1  11       64.31       72.92      5.09 o 
  -6   1  11        4.86        1.64      1.89 o 
  -5   1  11       46.11       54.86      3.53 o 
  -4   1  11       12.21        4.17      1.80 o 
  -3   1  11        0.35        1.87      2.01 o 
  -2   1  11      835.86      767.08     11.20 o 
  -1   1  11       99.80      119.51      3.25 o 
   0   1  11     1940.72     1863.26     18.26 o 
   1   1  11       54.49       47.19      2.81 o 
   2   1  11      290.89      266.71      5.02 o 
   3   1  11       10.94       14.18      1.31 o 
   4   1  11      257.34      250.45      5.41 o 
   5   1  11      365.36      380.38      6.81 o 
   6   1  11      729.11      691.44     12.19 o 
   7   1  11       94.93       94.92      4.36 o 
   8   1  11      331.57      364.51      8.17 o 
   9   1  11      239.76      241.36      6.71 o 
  10   1  11       76.55       78.65      4.61 o 
  11   1  11        8.38       10.15      2.44 o 
  12   1  11        0.00        2.43      2.29 o 
  -9   2  11        7.69        3.18      3.00 o 
  -8   2  11     1097.53     1200.47     21.55 o 
  -7   2  11      111.63      118.79      4.65 o 
  -6   2  11      140.82      129.24      5.82 o 
  -5   2  11       20.42       20.41      3.87 o 
  -4   2  11     1063.39     1118.36     14.77 o 
  -3   2  11       37.50       42.08      3.19 o 
  -2   2  11     1238.59     1215.83     14.81 o 
  -1   2  11        4.63        4.82      1.14 o 
   0   2  11       58.44       55.48      2.38 o 
   1   2  11       69.80       62.93      2.66 o 
   2   2  11      177.69      169.18      3.83 o 
   3   2  11       70.41       73.33      2.40 o 
   4   2  11      424.34      480.03      7.82 o 
   5   2  11        5.51        6.01      1.52 o 
   6   2  11      159.10      186.64      5.16 o 
   7   2  11       17.69       18.89      2.06 o 
   8   2  11      229.12      219.83     10.32 o 
   9   2  11      259.85      274.41      6.72 o 
  10   2  11       34.73       32.67      4.89 o 
  11   2  11       47.81       58.01      3.83 o 
  12   2  11      147.67      152.99      5.79 o 
  13   2  11       24.67       20.02      3.10 o 
  -9   3  11       33.36       29.20      4.13 o 
  -8   3  11      537.16      565.80     13.40 o 
  -7   3  11        6.11        7.81      2.76 o 
  -6   3  11      845.48      914.45     14.57 o 
  -5   3  11        2.31       -2.09      1.65 o 
  -4   3  11      173.41       94.99      5.32 o 
  -3   3  11      321.55      279.75      6.47 o 
  -2   3  11        7.96        3.07      1.70 o 
  -1   3  11        6.53        5.78      1.17 o 
   0   3  11      266.66      265.89      4.60 o 
   1   3  11        3.28        1.41      1.49 o 
   2   3  11      823.21      780.71      9.33 o 
   3   3  11      555.23      558.76      9.99 o 
   4   3  11       25.34       28.99      3.35 o 
   5   3  11      420.17      436.95     12.98 o 
   6   3  11      955.60      959.98     17.07 o 
   7   3  11      524.47      542.06     15.13 o 
   8   3  11     1287.21     1359.19     24.03 o 
   9   3  11       38.58       41.62      3.65 o 
  10   3  11        8.33        6.82      2.27 o 
  11   3  11        4.54        3.85      2.20 o 
  12   3  11       49.39       39.06      6.97 o 
  13   3  11        0.08       -1.23      2.57 o 
  -9   4  11        4.64        8.12      4.11 o 
  -8   4  11        3.91        6.35      3.43 o 
  -7   4  11        8.90        9.16      2.14 o 
  -6   4  11        6.52        3.54      2.04 o 
  -5   4  11        4.93        4.23      2.34 o 
  -4   4  11     2009.22     1916.73     27.50 o 
  -3   4  11        6.04        7.78      1.84 o 
  -2   4  11      977.25      976.22     12.64 o 
  -1   4  11       78.29       73.56      3.14 o 
   0   4  11        5.53        5.71      1.18 o 
   1   4  11       18.89       16.16      1.55 o 
   2   4  11      176.14      177.71      3.60 o 
   3   4  11      307.37      317.59      6.18 o 
   4   4  11       63.06       51.57      3.71 o 
   5   4  11      340.84      366.59     11.22 o 
   6   4  11        8.71        8.41      1.44 o 
   7   4  11       10.13        7.31      1.31 o 
   8   4  11        2.74        0.38      1.43 o 
   9   4  11        7.72        3.17      1.82 o 
  10   4  11      146.92      138.42      5.46 o 
  11   4  11       55.77       62.21      4.21 o 
  12   4  11        7.77       -0.09      2.14 o 
  13   4  11       86.88       90.75      5.50 o 
  -9   5  11       11.50       16.99      5.63 o 
  -8   5  11       81.25       75.27     12.90 o 
  -7   5  11       36.77       37.53      3.70 o 
  -6   5  11      445.99      436.00     15.55 o 
  -5   5  11        7.46        5.23      2.14 o 
  -4   5  11     1140.76      993.38     15.25 o 
  -3   5  11        4.26        2.88      1.69 o 
  -2   5  11       93.57       88.93      3.44 o 
  -1   5  11       52.64       52.69      2.43 o 
   0   5  11       34.31       28.47      1.83 o 
   1   5  11       82.54       74.33      2.59 o 
   2   5  11     1289.25     1254.58     13.62 o 
   3   5  11      213.10      221.84      6.15 o 
   4   5  11       38.80       48.06      2.11 o 
   5   5  11      178.67      182.78      4.19 o 
   6   5  11      495.45      478.41      8.34 o 
   7   5  11      612.78      613.46     12.42 o 
   8   5  11      427.02      392.53      9.02 o 
   9   5  11       39.77       35.41      3.38 o 
  10   5  11      154.78      166.99      9.85 o 
  11   5  11        2.97        5.24      1.98 o 
  12   5  11        8.72       13.49      2.43 o 
  13   5  11       93.35       94.03      4.95 o 
  14   5  11      535.83      512.40     12.06 o 
  -8   6  11       13.79       11.09      5.14 o 
  -7   6  11       44.79       41.68      4.21 o 
  -6   6  11        2.72        0.84      2.58 o 
  -5   6  11       75.28       74.07      4.34 o 
  -4   6  11       81.08       97.54      4.68 o 
  -3   6  11       38.71       38.43      3.92 o 
  -2   6  11      729.84      763.59     10.79 o 
  -1   6  11       17.38       13.06      1.66 o 
   0   6  11      491.05      498.95     10.02 o 
   1   6  11      200.80      198.52      3.89 o 
   2   6  11     1350.57     1343.91     14.56 o 
   3   6  11      211.95      216.39      7.02 o 
   4   6  11     1373.65     1381.43     18.63 o 
   5   6  11      253.02      239.85      5.36 o 
   6   6  11       28.25       31.01      1.93 o 
   7   6  11       21.55       29.65      2.82 o 
   8   6  11       54.22       54.17      4.19 o 
   9   6  11        9.48       10.83      2.66 o 
  10   6  11      207.68      212.77      5.81 o 
  11   6  11        2.64        1.56      2.19 o 
  12   6  11      928.03      915.88     21.91 o 
  13   6  11      112.29      104.89      5.99 o 
  -8   7  11        4.51       10.47      5.30 o 
  -7   7  11       12.94       10.24      4.81 o 
  -6   7  11      668.51      691.28     15.74 o 
  -5   7  11        1.20        2.92      2.18 o 
  -4   7  11      409.67      427.08      9.11 o 
  -3   7  11        5.21        4.60      1.96 o 
  -2   7  11        1.23        1.78      1.49 o 
  -1   7  11        5.45        5.85      2.36 o 
   0   7  11      189.61      181.64      4.58 o 
   1   7  11       87.14       85.80      2.90 o 
   2   7  11     3156.57     3086.16     33.51 o 
   3   7  11        3.60        4.01      1.17 o 
   4   7  11       13.14       14.92      1.46 o 
   5   7  11        0.73       -0.53      1.01 o 
   6   7  11        0.55       -0.32      1.00 o 
   7   7  11      137.93      131.74      4.39 o 
   8   7  11      382.46      375.34      8.70 o 
   9   7  11       72.08       69.57      5.48 o 
  10   7  11      325.31      340.29     13.85 o 
  11   7  11      151.32      162.66      6.81 o 
  12   7  11       48.78       58.41     13.60 o 
  13   7  11      252.99      331.81     26.04 o 
  -7   8  11      121.45      113.38      9.74 o 
  -6   8  11        0.29       -3.01      2.57 o 
  -5   8  11       33.40       38.65      3.63 o 
  -4   8  11       11.33        9.43      2.43 o 
  -3   8  11       15.34       16.98      2.46 o 
  -2   8  11      319.59      322.76      6.71 o 
  -1   8  11       99.10       94.11      5.03 o 
   0   8  11     2711.40     2643.45     25.26 o 
   1   8  11       91.04       77.53      2.88 o 
   2   8  11     1479.21     1505.26     16.37 o 
   3   8  11      167.51      175.56      4.20 o 
   4   8  11     1419.04     1410.88     16.52 o 
   5   8  11      248.40      252.57      5.51 o 
   6   8  11      366.26      383.38     10.10 o 
   7   8  11       99.78       84.78      3.93 o 
   8   8  11      472.05      503.90      9.67 o 
   9   8  11       20.99       20.43      3.10 o 
  10   8  11      287.93      301.24      7.16 o 
  11   8  11      133.05      142.05      6.44 o 
  12   8  11       80.59       90.48     16.10 o 
  -7   9  11       40.01       49.18      7.28 o 
  -6   9  11        6.52        6.99      3.01 o 
  -5   9  11       17.13       13.32      2.80 o 
  -4   9  11      582.44      651.87     12.32 o 
  -3   9  11        0.05       -1.69      1.84 o 
  -2   9  11        1.25        1.93      2.19 o 
  -1   9  11        3.63        5.38      1.93 o 
   0   9  11     1514.03     1478.03     18.19 o 
   1   9  11       37.94       40.44      2.24 o 
   2   9  11      498.14      481.47      7.23 o 
   3   9  11       12.68        9.92      1.18 o 
   4   9  11       23.40       17.47      1.79 o 
   5   9  11       14.35       10.00      1.41 o 
   6   9  11       32.19       37.59      3.15 o 
   7   9  11        1.03        2.94      2.20 o 
   8   9  11        6.16        3.50      1.68 o 
   9   9  11       32.60       30.95      3.03 o 
  10   9  11      157.94      182.67      8.44 o 
  11   9  11        0.43        0.48      1.92 o 
  12   9  11       41.86       48.45      7.09 o 
  -6  10  11       36.59       38.56      4.34 o 
  -5  10  11      189.52      196.62      7.20 o 
  -4  10  11      284.09      311.08      8.35 o 
  -3  10  11        2.53        5.18      2.69 o 
  -2  10  11      187.63      190.29      7.67 o 
  -1  10  11       77.21       85.79      4.44 o 
   0  10  11        2.72        4.45      1.71 o 
   1  10  11       19.19       25.09      2.01 o 
   2  10  11       23.35       19.37      1.82 o 
   3  10  11        0.45       -0.62      0.98 o 
   4  10  11     1014.95      993.73     13.08 o 
   5  10  11      223.36      211.25      8.26 o 
   6  10  11     2822.18     2572.42     31.24 o 
   7  10  11        6.89        6.40      2.23 o 
   8  10  11        9.70        9.82      2.08 o 
   9  10  11      197.93      201.09      5.96 o 
  10  10  11     1079.87     1136.56     18.23 o 
  11  10  11      408.26      415.18      9.55 o 
  12  10  11      262.87      277.82      7.48 o 
  13  10  11       61.75       67.96      5.32 o 
  -5  11  11       15.51       15.61      5.21 o 
  -4  11  11       14.14       14.10      3.48 o 
  -3  11  11        0.48        1.51      2.70 o 
  -2  11  11       91.98      102.00      6.27 o 
  -1  11  11        9.92       10.22      2.38 o 
   0  11  11      459.95      473.50     12.89 o 
   1  11  11       14.14       10.52      1.80 o 
   2  11  11      554.64      574.74      8.57 o 
   3  11  11       67.94       70.76      2.73 o 
   4  11  11       66.03       81.25      3.52 o 
   5  11  11        6.59        7.13      1.64 o 
   6  11  11        0.06        0.85      1.40 o 
   7  11  11       65.40       70.85      4.33 o 
   8  11  11       76.92       82.01      4.59 o 
   9  11  11       25.06       23.55      2.67 o 
  10  11  11        0.41       -0.90      1.66 o 
  11  11  11       40.29       37.43      5.73 o 
  12  11  11        1.84        5.21      2.16 o 
  13  11  11       20.22       20.09      2.93 o 
  -4  12  11       22.23       16.80      3.91 o 
  -3  12  11       30.17       23.61      3.96 o 
  -2  12  11      497.59      519.17     13.16 o 
  -1  12  11       30.80       27.96      3.22 o 
   0  12  11     1284.77     1392.67     20.37 o 
   1  12  11        3.01       -1.97      2.48 o 
   2  12  11      302.30      293.36      5.92 o 
   3  12  11        6.82        7.72      1.45 o 
   4  12  11       13.99        8.61      1.81 o 
   5  12  11        0.12        0.60      1.38 o 
   6  12  11        0.05        1.06      1.46 o 
   7  12  11       11.19       12.26      2.48 o 
   8  12  11      116.17       98.77      5.76 o 
   9  12  11       32.19       40.83      3.60 o 
  10  12  11      140.04      152.11      5.93 o 
  11  12  11       25.86       28.98      3.29 o 
  12  12  11        5.48        5.74      2.70 o 
  13  12  11       44.81       46.66      4.43 o 
  -3  13  11       28.71       26.39      4.14 o 
  -2  13  11        0.12        0.58      2.80 o 
  -1  13  11       55.62       53.03      4.85 o 
   0  13  11        0.30        3.37      2.14 o 
   1  13  11       20.54       11.22      2.44 o 
   2  13  11      296.33      296.57      6.21 o 
   3  13  11        1.97        2.73      1.39 o 
   4  13  11      323.96      317.68      6.94 o 
   5  13  11       26.54       23.50      2.38 o 
   6  13  11      255.73      236.91      5.61 o 
   7  13  11      108.28       96.96      6.08 o 
   8  13  11      441.38      437.69     10.65 o 
   9  13  11      163.61      170.42      6.47 o 
  10  13  11      223.30      259.99     12.47 o 
  11  13  11       13.59       10.76      2.66 o 
  12  13  11       49.86       56.89      4.59 o 
  13  13  11       14.54       15.17      4.10 o 
  -2  14  11      635.89      670.54     19.07 o 
  -1  14  11        2.09       -0.22      2.73 o 
   0  14  11       28.90       16.17      2.86 o 
   1  14  11       32.00       35.04      3.47 o 
   2  14  11        0.83        0.10      1.95 o 
   3  14  11        7.20        5.33      2.10 o 
   4  14  11      196.27      179.15      7.84 o 
   5  14  11        2.73        2.02      1.84 o 
   6  14  11       79.56       69.19      5.21 o 
   7  14  11        6.05        8.37      1.86 o 
   8  14  11      122.17      114.21      6.33 o 
   9  14  11        0.04       -0.30      2.16 o 
  10  14  11        0.29       -0.88      2.31 o 
  11  14  11      259.99      270.59     12.58 o 
  12  14  11      849.49      927.71     19.14 o 
  -1  15  11       17.34       21.96      4.00 o 
   0  15  11        0.02        0.46      2.84 o 
   1  15  11       81.41       91.44      8.11 o 
   2  15  11      291.02      303.71      8.57 o 
   3  15  11       56.40       60.71      5.66 o 
   4  15  11      817.58      841.23     13.53 o 
   5  15  11       88.19      105.89      4.82 o 
   6  15  11      153.23      158.14      5.48 o 
   7  15  11      101.53       95.58      4.49 o 
   8  15  11      268.44      271.87      9.10 o 
   9  15  11       88.32       92.54      5.95 o 
  10  15  11       67.01       45.76      4.76 o 
  11  15  11       11.47       16.03      3.57 o 
   1  16  11       19.59       20.18      3.32 o 
   2  16  11      102.95      113.73     13.95 o 
   3  16  11      144.90      139.06      7.64 o 
   4  16  11      990.53      994.24     15.56 o 
   5  16  11      101.56       98.74      4.91 o 
   6  16  11      145.22      156.81      7.48 o 
   7  16  11       60.26       62.57      3.90 o 
   8  16  11        0.30       -2.09      1.81 o 
   9  16  11        0.92       -1.86      2.69 o 
  10  16  11       20.19       22.91      4.54 o 
   3  17  11       18.37       14.15      4.43 o 
   4  17  11      813.42      883.25     21.14 o 
   5  17  11       29.57       37.60      5.22 o 
   6  17  11       79.19       76.85      4.59 o 
   7  17  11        7.27        3.83      2.27 o 
   8  17  11      146.45      138.00      6.01 o 
   9  17  11       83.62       86.49      4.71 o 
  -4 -10  12       38.47       44.45      6.45 o 
  -3 -10  12        4.95        8.55      4.47 o 
  -2 -10  12      130.63      126.82      9.92 o 
  -1 -10  12      135.11      120.20      9.57 o 
   0 -10  12       45.66       36.14      6.07 o 
   1 -10  12      325.25      364.41     14.54 o 
   2 -10  12       87.24       76.93     10.56 o 
  -6  -9  12        1.62        2.68      5.15 o 
  -5  -9  12        0.64        3.24      3.44 o 
  -4  -9  12        6.73        7.09      3.05 o 
  -3  -9  12      145.32      149.32     10.20 o 
  -2  -9  12       35.74       43.70      6.23 o 
  -1  -9  12       22.54       20.47      4.96 o 
   0  -9  12       42.74       30.47      7.65 o 
   1  -9  12        2.32        5.17      4.08 o 
   2  -9  12       74.56       65.26      5.65 o 
   3  -9  12       30.19       22.49      4.32 o 
   4  -9  12       47.69       52.37      7.55 o 
  -7  -8  12        1.72        4.05      5.09 o 
  -6  -8  12       16.80       16.78      3.70 o 
  -5  -8  12       34.43       31.77      4.60 o 
  -4  -8  12      427.53      443.49     21.99 o 
  -3  -8  12       20.83       22.26      6.10 o 
  -2  -8  12      167.74      182.24     28.94 o 
  -1  -8  12      119.47      107.76      8.60 o 
   0  -8  12      558.60      573.73     17.97 o 
   1  -8  12        6.46        7.62      3.14 o 
   2  -8  12      353.37      351.74     10.66 o 
   3  -8  12       46.39       54.34      9.15 o 
   4  -8  12        1.46        5.31      5.85 o 
   5  -8  12       38.23       39.85      6.75 o 
  -8  -7  12      194.05      194.60     13.12 o 
  -7  -7  12       67.48       77.89      9.14 o 
  -6  -7  12       40.24       38.04      4.46 o 
  -5  -7  12      157.19      168.85     18.64 o 
  -4  -7  12      942.25      975.48     19.05 o 
  -3  -7  12      197.21      196.74      7.38 o 
  -2  -7  12      578.57      568.08     17.55 o 
  -1  -7  12      540.52      558.53     17.33 o 
   0  -7  12       18.90       22.62      3.81 o 
   1  -7  12        8.99        9.75      2.99 o 
   2  -7  12        3.70        2.69      3.20 o 
   3  -7  12       26.23       29.47      6.17 o 
   4  -7  12        0.02        0.76      4.23 o 
   5  -7  12        5.78       -1.22      3.46 o 
   6  -7  12      135.01      134.09      7.97 o 
  -8  -6  12       90.70       87.62      9.66 o 
  -7  -6  12       77.46       66.44      8.50 o 
  -6  -6  12      180.60      172.86      7.64 o 
  -5  -6  12        3.15        2.63      3.05 o 
  -4  -6  12      310.32      312.73      9.26 o 
  -3  -6  12      118.97      128.41      6.31 o 
  -2  -6  12       65.59       64.67      6.43 o 
  -1  -6  12        0.83       -0.32      2.81 o 
   0  -6  12        1.55       -2.56      2.66 o 
   1  -6  12      291.06      310.77      9.36 o 
   2  -6  12      661.47      694.83     20.61 o 
   3  -6  12       18.81       15.89      2.92 o 
   4  -6  12       74.58       78.08      5.29 o 
   5  -6  12      132.31      141.72     10.50 o 
   6  -6  12       72.15       72.81      5.39 o 
   7  -6  12      184.37      205.65      9.16 o 
   8  -6  12       26.42       17.97      4.08 o 
  -9  -5  12        1.75        3.74      3.26 o 
  -8  -5  12       57.77       67.90      7.06 o 
  -7  -5  12       14.78       18.81      4.89 o 
  -6  -5  12        2.15        3.48      2.91 o 
  -5  -5  12       38.32       40.23      4.70 o 
  -4  -5  12      581.89      596.37     13.31 o 
  -3  -5  12       73.36       86.65      5.20 o 
  -2  -5  12      786.29      797.10     15.71 o 
  -1  -5  12        2.64       -1.75      2.41 o 
   0  -5  12      554.97      570.23     20.75 o 
   1  -5  12        8.57        7.14      2.55 o 
   2  -5  12       13.48       10.18      2.61 o 
   3  -5  12      151.65      158.13      5.14 o 
   4  -5  12       11.81        9.59      2.66 o 
   5  -5  12      278.17      289.20      8.18 o 
   6  -5  12        2.77       -0.02      2.61 o 
   7  -5  12       27.80       19.88      3.43 o 
   8  -5  12       24.44       22.93      4.08 o 
  -9  -4  12        4.90        3.59      3.17 o 
  -8  -4  12        8.05        6.54      3.16 o 
  -7  -4  12        0.06       -0.70      3.11 o 
  -6  -4  12      850.55      905.98     18.46 o 
  -5  -4  12      168.58      182.41      7.35 o 
  -4  -4  12      918.49      979.56     18.41 o 
  -3  -4  12       46.46       46.43      7.70 o 
  -2  -4  12      115.62      120.58      5.60 o 
  -1  -4  12      118.34      137.52      7.91 o 
   0  -4  12      109.35      105.40      5.75 o 
   1  -4  12       12.69       11.86      2.41 o 
   2  -4  12       22.68       23.90      2.72 o 
   3  -4  12       13.47       11.41      1.97 o 
   4  -4  12        0.07       -0.56      1.95 o 
   5  -4  12       92.41       87.34      4.90 o 
   6  -4  12        0.02        0.80      2.36 o 
   7  -4  12      223.20      231.67      7.25 o 
   8  -4  12       72.92       79.73      5.53 o 
   9  -4  12       14.26       18.23      4.23 o 
  -9  -3  12        4.24       -0.21      2.96 o 
  -8  -3  12       24.51       28.40      4.03 o 
  -7  -3  12       16.56        7.88      2.97 o 
  -6  -3  12       43.39       45.88      3.89 o 
  -5  -3  12       30.45       30.48      3.68 o 
  -4  -3  12      223.99      219.56      6.73 o 
  -3  -3  12      139.36      137.98      5.82 o 
  -2  -3  12      661.46      677.77     13.64 o 
  -1  -3  12       34.31       40.88      3.79 o 
   0  -3  12     2893.71     2924.30     37.92 o 
   1  -3  12      385.19      402.64      7.06 o 
   2  -3  12      444.97      481.90      8.36 o 
   3  -3  12      336.52      341.78      7.17 o 
   4  -3  12      470.53      464.32      9.50 o 
   5  -3  12      172.59      176.69      6.42 o 
   6  -3  12       37.71       39.93      4.00 o 
   7  -3  12      105.27      100.46      5.18 o 
   8  -3  12        6.93        5.68      2.38 o 
   9  -3  12       14.75        6.87      2.66 o 
  10  -3  12        1.60        1.87      2.40 o 
  -9  -2  12       49.51       47.02      6.92 o 
  -8  -2  12        4.05        0.27      2.95 o 
  -7  -2  12       11.03       14.12      3.21 o 
  -6  -2  12      431.84      446.01     11.39 o 
  -5  -2  12       17.05       13.88      6.31 o 
  -4  -2  12     1022.08     1026.07     17.87 o 
  -3  -2  12       69.06       67.54      6.56 o 
  -2  -2  12       31.50       40.18      2.95 o 
  -1  -2  12      194.95      198.33      5.39 o 
   0  -2  12      326.40      329.98      7.63 o 
   1  -2  12      122.90      132.10      3.88 o 
   2  -2  12      102.83      116.56      4.02 o 
   3  -2  12      254.18      260.14      5.52 o 
   4  -2  12       56.81       66.27      3.52 o 
   5  -2  12        2.29        1.61      1.64 o 
   6  -2  12        9.84       11.32      2.32 o 
   7  -2  12      308.59      318.18      8.25 o 
   8  -2  12       41.33       38.61      3.38 o 
   9  -2  12      171.91      174.50      7.37 o 
  10  -2  12       97.83       92.55      6.13 o 
  11  -2  12       16.26       11.26      3.20 o 
  -9  -1  12       18.34       18.08      4.32 o 
  -8  -1  12      618.64      662.97     25.81 o 
  -7  -1  12        3.17        0.62      2.58 o 
  -6  -1  12       89.06      103.16      4.99 o 
  -5  -1  12       48.11       50.35      4.40 o 
  -4  -1  12        4.86        5.88      2.23 o 
  -3  -1  12       36.31       36.52      3.16 o 
  -2  -1  12      311.28      316.07      7.28 o 
  -1  -1  12      415.26      426.68      8.17 o 
   0  -1  12      237.86      235.16      5.02 o 
   1  -1  12      439.47      456.44      6.79 o 
   2  -1  12      402.05      375.53      7.41 o 
   3  -1  12        6.69        4.64      1.26 o 
   4  -1  12      816.46      775.66     11.33 o 
   5  -1  12      582.57      558.49      9.96 o 
   6  -1  12     1267.20     1238.06     22.82 o 
   7  -1  12       95.18       98.04      4.35 o 
   8  -1  12      150.53      142.19      6.22 o 
   9  -1  12       13.17       13.05      2.85 o 
  10  -1  12      113.43      103.12      6.08 o 
  11  -1  12      163.48      160.59      7.64 o 
  -9   0  12        0.72        0.77      3.04 o 
  -8   0  12       86.43       87.71      6.07 o 
  -7   0  12        9.63        7.38      2.98 o 
  -6   0  12      602.04      665.43     11.89 o 
  -5   0  12       19.08       19.05      3.22 o 
  -4   0  12      822.69      847.12     14.83 o 
  -3   0  12       17.86       17.25      2.44 o 
  -2   0  12        5.37        1.19      1.56 o 
  -1   0  12       86.28       85.13      3.49 o 
   0   0  12      650.19      624.90      8.78 o 
   1   0  12      306.15      302.06      5.50 o 
   2   0  12     1173.19     1092.72     13.79 o 
   3   0  12       26.23       24.05      1.84 o 
   4   0  12      355.96      366.69      9.79 o 
   5   0  12       14.45       14.15      3.52 o 
   6   0  12       16.63       11.18      1.74 o 
   7   0  12        3.39        3.93      2.05 o 
   8   0  12       77.24       85.65      4.94 o 
   9   0  12       87.52       82.56      4.96 o 
  10   0  12      575.44      589.83     18.69 o 
  11   0  12       48.77       40.55      6.15 o 
  12   0  12       66.60       60.59      4.97 o 
  -9   1  12        8.91       11.23      3.58 o 
  -8   1  12      634.60      682.50     15.06 o 
  -7   1  12       34.28       36.20      3.04 o 
  -6   1  12     1633.48     1743.00     26.35 o 
  -5   1  12        1.76       -2.59      2.05 o 
  -4   1  12      249.93      236.13      6.85 o 
  -3   1  12       66.00       65.61      4.78 o 
  -2   1  12       31.21       44.99      2.88 o 
  -1   1  12       54.72       59.37      2.83 o 
   0   1  12        0.59       -1.22      1.08 o 
   1   1  12       18.94       19.57      1.98 o 
   2   1  12      596.72      561.67      8.40 o 
   3   1  12       91.30      100.11      3.05 o 
   4   1  12      306.17      333.08      6.76 o 
   5   1  12      285.34      281.09      6.07 o 
   6   1  12      274.26      258.68      7.49 o 
   7   1  12      145.56      138.76      4.58 o 
   8   1  12      120.01      101.35      4.82 o 
   9   1  12       63.23       63.33      6.71 o 
  10   1  12       77.01       74.89      4.56 o 
  11   1  12       19.71       21.04      3.85 o 
  12   1  12      110.09      107.72      5.88 o 
  -9   2  12      134.17      117.22     10.31 o 
  -8   2  12       17.66       18.47      4.37 o 
  -7   2  12       78.06       81.18      4.55 o 
  -6   2  12       52.42       57.24      4.28 o 
  -5   2  12       22.35       24.98      2.97 o 
  -4   2  12        6.18        0.45      2.06 o 
  -3   2  12      120.39      108.92      4.87 o 
  -2   2  12     2047.51     1680.71     21.05 o 
  -1   2  12       66.00       57.97      2.56 o 
   0   2  12      272.14      274.34      4.91 o 
   1   2  12      251.16      259.36      4.89 o 
   2   2  12      987.05      977.31     12.53 o 
   3   2  12      329.92      312.99      5.23 o 
   4   2  12     1240.75     1199.74     16.02 o 
   5   2  12      187.43      181.20      4.60 o 
   6   2  12       38.46       30.42      2.68 o 
   7   2  12      129.27      140.36      4.89 o 
   8   2  12      149.34      154.88      7.66 o 
   9   2  12       37.65       30.65      2.97 o 
  10   2  12      395.07      389.98      8.85 o 
  11   2  12        0.07       -0.53      1.93 o 
  12   2  12        2.82        6.06      2.44 o 
  -9   3  12       45.04       45.84      5.88 o 
  -8   3  12      201.38      204.44     10.84 o 
  -7   3  12        2.41        1.02      2.35 o 
  -6   3  12      258.44      270.09     17.15 o 
  -5   3  12        0.21       -1.28      1.90 o 
  -4   3  12       22.67       27.71      3.58 o 
  -3   3  12      100.89       95.00      5.18 o 
  -2   3  12     3698.04     3404.53     35.90 o 
  -1   3  12      309.98      308.93      5.34 o 
   0   3  12     1691.47     1733.29     17.48 o 
   1   3  12        3.33        0.74      1.03 o 
   2   3  12      143.87      139.93      3.93 o 
   3   3  12      364.76      372.13      6.27 o 
   4   3  12       42.04       42.88      2.54 o 
   5   3  12        0.76        0.65      1.36 o 
   6   3  12      592.65      580.31     10.60 o 
   7   3  12       17.77       16.74      2.11 o 
   8   3  12      410.00      427.28      8.56 o 
   9   3  12        0.48        1.88      1.65 o 
  10   3  12       85.61       83.44      3.94 o 
  11   3  12      281.70      269.90      8.87 o 
  12   3  12        8.99        8.98      2.88 o 
  13   3  12       46.06       46.31      4.74 o 
  -8   4  12       12.40       12.75      8.65 o 
  -7   4  12       25.54       26.94      3.50 o 
  -6   4  12       16.68       18.49      3.40 o 
  -5   4  12        3.31        2.66      2.13 o 
  -4   4  12       26.30       17.55      2.66 o 
  -3   4  12        3.39        6.83      1.90 o 
  -2   4  12      804.81      632.42      9.48 o 
  -1   4  12        1.61        2.46      1.22 o 
   0   4  12      199.32      247.05      5.72 o 
   1   4  12      206.63      192.32      3.88 o 
   2   4  12       52.43       46.84      3.25 o 
   3   4  12      598.02      574.55      8.40 o 
   4   4  12     2050.37     1977.63     24.44 o 
   5   4  12        5.69        7.53      1.64 o 
   6   4  12      407.05      414.83      9.06 o 
   7   4  12      219.67      220.02      5.45 o 
   8   4  12      311.18      306.01      6.52 o 
   9   4  12      550.54      558.61     12.65 o 
  10   4  12       41.25       44.56      3.88 o 
  11   4  12        4.96        4.72      2.36 o 
  12   4  12      140.99      141.93      6.40 o 
  13   4  12        0.00       -3.80      2.45 o 
  -8   5  12      311.17      315.55     14.12 o 
  -7   5  12       11.03        6.50      3.01 o 
  -6   5  12      666.51      675.02     15.44 o 
  -5   5  12        8.91        5.63      2.73 o 
  -4   5  12        0.87        2.58      2.10 o 
  -3   5  12        1.01        2.47      1.75 o 
  -2   5  12      509.24      592.45     10.53 o 
  -1   5  12       35.54       42.34      3.13 o 
   0   5  12     1000.23     1049.22     11.87 o 
   1   5  12       42.37       38.10      2.06 o 
   2   5  12     1400.93     1374.08     16.76 o 
   3   5  12      565.33      566.43      8.36 o 
   4   5  12      578.56      595.12      8.40 o 
   5   5  12        4.94        1.63      1.87 o 
   6   5  12      233.36      249.13      5.88 o 
   7   5  12       16.47       19.92      1.95 o 
   8   5  12       94.11       94.40      5.63 o 
   9   5  12       44.09       46.38      4.98 o 
  10   5  12      142.88      134.83      5.47 o 
  11   5  12      211.33      219.05      7.14 o 
  12   5  12      932.66      900.07     17.64 o 
  13   5  12      111.09      121.07      9.93 o 
  -8   6  12      380.14      448.95     22.44 o 
  -7   6  12       78.90       79.56      5.44 o 
  -6   6  12      193.25      218.24      8.52 o 
  -5   6  12        7.90        6.57      2.44 o 
  -4   6  12      985.28     1023.63     16.09 o 
  -3   6  12        6.94        3.94      1.89 o 
  -2   6  12      228.63      259.42      5.65 o 
  -1   6  12       47.90       45.61      3.08 o 
   0   6  12       54.59       53.53      2.56 o 
   1   6  12        3.01        0.34      1.07 o 
   2   6  12     3972.49     3933.94     37.57 o 
   3   6  12      158.39      170.43      5.14 o 
   4   6  12      116.64      139.31      4.01 o 
   5   6  12      124.76      126.00      5.17 o 
   6   6  12      145.49      141.18      4.35 o 
   7   6  12       34.98       43.40      2.68 o 
   8   6  12      105.63      105.28      4.73 o 
   9   6  12      402.80      407.60      9.66 o 
  10   6  12      158.47      166.35      9.43 o 
  11   6  12      166.33      178.67     16.12 o 
  12   6  12        0.19       -0.32      1.93 o 
  13   6  12       53.43       46.11      3.70 o 
  -7   7  12       24.26       20.47      5.46 o 
  -6   7  12       34.42       37.23      8.80 o 
  -5   7  12      179.94      188.61      7.78 o 
  -4   7  12      196.74      196.32      6.30 o 
  -3   7  12      104.89      102.52      4.87 o 
  -2   7  12       77.94       74.49      5.68 o 
  -1   7  12       85.37       79.79      4.02 o 
   0   7  12     2290.12     2199.96     23.12 o 
   1   7  12      389.99      371.85      5.86 o 
   2   7  12     9654.59     9342.89     84.62 o 
   3   7  12       98.93       87.20      3.33 o 
   4   7  12     1002.60     1002.66     12.67 o 
   5   7  12      153.29      164.13      6.55 o 
   6   7  12      936.74      902.64     12.83 o 
   7   7  12      171.09      169.84      4.59 o 
   8   7  12        0.02        0.68      1.77 o 
   9   7  12       63.46       60.20      3.87 o 
  10   7  12       83.62      101.26      4.45 o 
  11   7  12        0.17       -0.82      1.79 o 
  12   7  12      102.22       87.04      5.71 o 
  13   7  12      228.38      221.32      6.68 o 
  -7   8  12       47.47       50.50      7.24 o 
  -6   8  12       29.60       35.10      5.48 o 
  -5   8  12        1.10       -2.95      2.16 o 
  -4   8  12      134.31      123.24      5.70 o 
  -3   8  12       10.56       10.11      2.41 o 
  -2   8  12      198.20      219.19      6.30 o 
  -1   8  12        3.12        2.48      1.73 o 
   0   8  12      161.29      146.09      4.53 o 
   1   8  12      262.67      262.34      5.23 o 
   2   8  12     2034.48     1978.94     20.82 o 
   3   8  12       41.65       33.66      2.30 o 
   4   8  12       69.84       76.63      3.06 o 
   5   8  12        0.01       -0.42      1.23 o 
   6   8  12       65.94       66.59      3.14 o 
   7   8  12       54.92       48.24      2.57 o 
   8   8  12      200.64      213.14     12.08 o 
   9   8  12      387.96      417.57     12.68 o 
  10   8  12      727.21      755.89     14.66 o 
  11   8  12      393.94      438.94      9.74 o 
  12   8  12       80.83       90.69      5.66 o 
  13   8  12       85.92       88.61     16.84 o 
  -6   9  12      229.60      266.34      8.90 o 
  -5   9  12       10.83       10.32      2.92 o 
  -4   9  12        2.97        2.86      2.40 o 
  -3   9  12       92.29       96.02      6.83 o 
  -2   9  12       10.12        6.16      3.06 o 
  -1   9  12        4.29        4.53      1.84 o 
   0   9  12      333.84      341.39      6.89 o 
   1   9  12       59.98       61.13      2.98 o 
   2   9  12        0.17        1.33      1.19 o 
   3   9  12       42.99       45.01      2.92 o 
   4   9  12       21.52       17.58      1.83 o 
   5   9  12      335.46      325.97      9.50 o 
   6   9  12      629.48      684.80     10.95 o 
   7   9  12      320.38      321.12      6.47 o 
   8   9  12     2048.56     1970.79     28.51 o 
   9   9  12       20.01       21.80      2.72 o 
  10   9  12       35.08       34.00      4.60 o 
  11   9  12       21.03       11.34      3.12 o 
  12   9  12      291.38      325.50      7.99 o 
  13   9  12      102.86       78.34     16.54 o 
  -6  10  12        6.35        5.58      2.96 o 
  -5  10  12        8.27        2.13      2.69 o 
  -4  10  12      768.97      789.45     17.13 o 
  -3  10  12        5.66        0.12      2.54 o 
  -2  10  12      524.83      504.77     12.36 o 
  -1  10  12        0.02        1.99      2.00 o 
   0  10  12        3.60        0.44      1.73 o 
   1  10  12       57.75       61.41      3.08 o 
   2  10  12      191.58      195.57      4.52 o 
   3  10  12       86.15       84.82      2.72 o 
   4  10  12       15.78       21.87      2.13 o 
   5  10  12        3.00        3.31      1.38 o 
   6  10  12      466.57      407.96      7.99 o 
   7  10  12        6.08        6.24      1.55 o 
   8  10  12      106.86      106.09      4.76 o 
   9  10  12        2.30        0.73      1.65 o 
  10  10  12       26.71       27.46      3.05 o 
  11  10  12       72.04       71.14      6.18 o 
  12  10  12      394.66      419.28      9.79 o 
  13  10  12        6.99        7.68      3.10 o 
  -5  11  12        6.24        6.02      3.48 o 
  -4  11  12      462.51      460.76     17.48 o 
  -3  11  12       23.31       21.71      3.86 o 
  -2  11  12       10.73        4.73      2.69 o 
  -1  11  12      164.78      180.46      7.17 o 
   0  11  12      128.59      121.97      5.24 o 
   1  11  12       23.62       18.30      2.37 o 
   2  11  12       73.06       76.39      3.33 o 
   3  11  12        0.10        0.13      1.08 o 
   4  11  12      195.28      190.70      5.01 o 
   5  11  12        8.75        9.61      1.67 o 
   6  11  12      616.10      557.87      8.69 o 
   7  11  12      312.36      298.73      6.74 o 
   8  11  12       84.36       92.25      4.97 o 
   9  11  12      141.93      152.36      5.69 o 
  10  11  12      124.92      123.52      7.74 o 
  11  11  12        3.02        4.47      3.22 o 
  12  11  12        0.18        2.81      3.39 o 
  13  11  12       41.61       36.83      3.53 o 
  -4  12  12        0.05        3.02      3.09 o 
  -3  12  12        2.01        1.90      2.92 o 
  -2  12  12      342.44      385.55     12.06 o 
  -1  12  12       31.74       26.10      7.38 o 
   0  12  12      349.35      350.17      8.61 o 
   1  12  12       48.33       45.13      5.06 o 
   2  12  12       98.75       95.91      4.22 o 
   3  12  12       49.02       43.69      2.29 o 
   4  12  12     1005.40      950.40     13.59 o 
   5  12  12       47.54       39.08      2.88 o 
   6  12  12      319.19      289.16      9.62 o 
   7  12  12        3.59        2.56      1.69 o 
   8  12  12      115.44       93.42      5.24 o 
   9  12  12       22.41       15.78      4.65 o 
  10  12  12        8.93        9.32      2.51 o 
  11  12  12        1.31       -0.15      1.97 o 
  12  12  12       49.61       52.44      4.45 o 
  13  12  12        6.78        6.80      2.60 o 
  -3  13  12        0.87       -0.99      2.90 o 
  -2  13  12        6.88        7.87      3.19 o 
  -1  13  12       23.88       15.89      3.37 o 
   0  13  12      474.23      471.20     10.29 o 
   1  13  12        0.53        1.60      2.24 o 
   2  13  12       17.95        9.80      2.00 o 
   3  13  12        4.46        5.26      1.95 o 
   4  13  12       26.65       24.82      2.54 o 
   5  13  12        6.99        6.94      1.86 o 
   6  13  12       25.24       27.45      2.48 o 
   7  13  12      113.28      125.78      5.69 o 
   8  13  12      322.29      331.97      7.69 o 
   9  13  12       55.00       56.31      6.04 o 
  10  13  12      154.98      174.66      6.62 o 
  11  13  12       15.56       15.95      2.94 o 
  12  13  12       61.73       70.33      5.11 o 
  -2  14  12       36.02       41.22      4.95 o 
  -1  14  12        3.07        3.78      3.01 o 
   0  14  12        0.94        2.13      2.36 o 
   1  14  12        0.82        2.20      2.49 o 
   2  14  12      259.87      266.74      7.09 o 
   3  14  12      183.80      190.57      6.19 o 
   4  14  12      775.04      840.60     13.23 o 
   5  14  12      308.77      307.60      7.06 o 
   6  14  12     1166.30     1164.00     16.07 o 
   7  14  12       43.59       42.67      3.00 o 
   8  14  12      325.19      312.15      9.31 o 
   9  14  12       64.66       58.72      4.73 o 
  10  14  12      198.24      212.24      7.70 o 
  11  14  12      114.58      114.60      7.64 o 
  12  14  12       48.71       48.65      5.92 o 
  -1  15  12       25.07       23.86      4.15 o 
   0  15  12       46.96       40.93      4.77 o 
   1  15  12       61.69       65.17      4.61 o 
   2  15  12      233.28      256.68      7.88 o 
   3  15  12        3.37        0.81      2.61 o 
   4  15  12       18.71       16.70      2.71 o 
   5  15  12       42.91       31.89      3.29 o 
   6  15  12      254.79      263.14      8.03 o 
   7  15  12      156.40      154.89      5.37 o 
   8  15  12        6.33        5.69      2.02 o 
   9  15  12        4.04        6.33      2.31 o 
  10  15  12       26.52       18.77      3.63 o 
  11  15  12        0.46       -0.09      2.65 o 
   1  16  12       38.63       38.32      5.35 o 
   2  16  12       23.03       24.87      3.46 o 
   3  16  12       71.53       73.72      5.59 o 
   4  16  12      309.76      329.72      8.27 o 
   5  16  12        0.01        0.52      2.19 o 
   6  16  12       27.57       23.78      3.43 o 
   7  16  12        0.41       -0.29      1.92 o 
   8  16  12       82.42       73.29      5.07 o 
   9  16  12        3.42        0.22      2.15 o 
  10  16  12      137.00      106.38      7.27 o 
   3  17  12       83.05       78.29      7.17 o 
   4  17  12      885.71     1004.76     19.76 o 
   5  17  12       52.10       54.52      5.00 o 
   6  17  12       13.33        8.75      2.58 o 
   7  17  12       16.75       14.45      2.76 o 
   8  17  12       35.29       33.34      3.34 o 
  -4  -9  13       98.90      101.98      8.66 o 
  -3  -9  13      253.36      254.37     21.28 o 
  -2  -9  13      483.71      529.65     24.87 o 
  -1  -9  13       28.46       27.33      5.47 o 
   0  -9  13      204.72      196.30     11.13 o 
   1  -9  13       89.67       97.10     23.05 o 
   2  -9  13      252.55      257.67      9.62 o 
  -6  -8  13      467.39      510.82     14.02 o 
  -5  -8  13       35.45       32.62      4.15 o 
  -4  -8  13      129.86      120.50      9.18 o 
  -3  -8  13        6.72        4.16      3.91 o 
  -2  -8  13      334.84      334.07     24.78 o 
  -1  -8  13      118.85      106.73      8.70 o 
   0  -8  13       20.91       18.63      4.79 o 
   1  -8  13       69.17       68.19      5.72 o 
   2  -8  13      110.47      114.91      6.93 o 
   3  -8  13       26.66       25.42      4.25 o 
   4  -8  13        0.37       -2.58      4.45 o 
  -7  -7  13        3.77        7.00      5.49 o 
  -6  -7  13        0.05       -3.53      3.00 o 
  -5  -7  13        3.76        8.15      3.60 o 
  -4  -7  13      253.14      283.02     10.27 o 
  -3  -7  13      122.65      133.80      9.44 o 
  -2  -7  13      136.22      134.24     11.13 o 
  -1  -7  13       44.21       43.63      7.59 o 
   0  -7  13      109.95      103.08      8.35 o 
   1  -7  13      161.09      153.27      7.61 o 
   2  -7  13        1.95       -0.69      3.38 o 
   3  -7  13      532.03      532.72     18.89 o 
   4  -7  13       62.68       63.59      7.73 o 
   5  -7  13       61.85       52.66      9.60 o 
   6  -7  13        1.25       -3.09      3.81 o 
  -7  -6  13       65.36       74.71      8.91 o 
  -6  -6  13      540.51      579.04     15.54 o 
  -5  -6  13       39.71       46.33      5.25 o 
  -4  -6  13      314.79      343.98     10.08 o 
  -3  -6  13       46.70       41.76      4.22 o 
  -2  -6  13      129.54      133.93     23.32 o 
  -1  -6  13       12.69        3.17      6.57 o 
   0  -6  13      835.43      853.35     17.71 o 
   1  -6  13       14.72       12.93      3.23 o 
   2  -6  13      667.05      680.43     17.48 o 
   3  -6  13       34.79       34.23      3.61 o 
   4  -6  13       29.13       29.10      6.51 o 
   5  -6  13        2.68        2.68      2.96 o 
   6  -6  13      133.04      126.84      7.06 o 
   7  -6  13        9.52        8.64      3.75 o 
  -8  -5  13      202.65      193.20     12.92 o 
  -7  -5  13       21.53       16.69      5.68 o 
  -6  -5  13      106.80      106.12      6.93 o 
  -5  -5  13       31.22       33.02      4.69 o 
  -4  -5  13        0.85        6.77      2.70 o 
  -3  -5  13        9.09        8.04      2.77 o 
  -2  -5  13      266.47      289.00     11.81 o 
  -1  -5  13       86.36       93.66      7.53 o 
   0  -5  13      441.52      457.60     11.77 o 
   1  -5  13      137.37      145.43      6.60 o 
   2  -5  13      853.11      897.10     21.55 o 
   3  -5  13      558.46      576.78     10.86 o 
   4  -5  13      342.73      339.92     15.95 o 
   5  -5  13       83.69       76.71      5.05 o 
   6  -5  13        0.01        1.29      2.41 o 
   7  -5  13        4.62        0.24      2.84 o 
   8  -5  13        0.28        0.38      2.99 o 
  -8  -4  13       40.83       42.24      9.21 o 
  -7  -4  13        1.22        1.13      4.04 o 
  -6  -4  13      932.14      966.36     24.90 o 
  -5  -4  13        7.78        7.50      3.32 o 
  -4  -4  13      184.56      191.54      8.00 o 
  -3  -4  13       45.26       44.65      4.03 o 
  -2  -4  13      497.23      477.09     15.20 o 
  -1  -4  13      494.93      536.79     12.62 o 
   0  -4  13       77.54       86.93      5.44 o 
   1  -4  13      273.38      278.15      7.56 o 
   2  -4  13     1741.80     1725.04     23.26 o 
   3  -4  13       97.05      102.15      4.22 o 
   4  -4  13      415.76      415.57      9.65 o 
   5  -4  13        0.07       -2.86      2.20 o 
   6  -4  13      152.11      145.13      6.52 o 
   7  -4  13       12.82       13.42      3.01 o 
   8  -4  13       36.71       35.92      3.68 o 
   9  -4  13        2.62        4.31      2.98 o 
  -8  -3  13      616.04      659.50     28.24 o 
  -7  -3  13        1.56        0.80      4.08 o 
  -6  -3  13       68.56       70.44      5.33 o 
  -5  -3  13       19.79        8.60      5.15 o 
  -4  -3  13      424.57      440.63     12.48 o 
  -3  -3  13      124.46      125.92      6.01 o 
  -2  -3  13       80.60       91.25      7.53 o 
  -1  -3  13        0.53        1.80      2.19 o 
   0  -3  13      492.70      511.15     18.37 o 
   1  -3  13        0.15       -0.30      1.87 o 
   2  -3  13       13.43       18.29      2.23 o 
   3  -3  13        1.12        0.36      1.53 o 
   4  -3  13      104.94      102.74      6.18 o 
   5  -3  13       76.80       76.36      4.55 o 
   6  -3  13        0.08       -1.82      2.07 o 
   7  -3  13        0.05        0.26      2.17 o 
   8  -3  13       18.77       13.32      2.87 o 
   9  -3  13      290.91      288.52      8.47 o 
  -8  -2  13       71.29       65.85      7.71 o 
  -7  -2  13       86.59       87.73      8.08 o 
  -6  -2  13      358.66      396.90     11.00 o 
  -5  -2  13       89.15       91.71     14.04 o 
  -4  -2  13      177.22      180.31     13.55 o 
  -3  -2  13        4.34        6.41      2.40 o 
  -2  -2  13        3.00        2.02      2.05 o 
  -1  -2  13      160.00      160.42      6.31 o 
   0  -2  13     1820.23     1864.35     26.09 o 
   1  -2  13      816.07      815.00     10.47 o 
   2  -2  13     1167.33     1191.88     15.71 o 
   3  -2  13       21.32       17.70      2.05 o 
   4  -2  13        2.29        3.11      1.82 o 
   5  -2  13       75.74       77.70      4.37 o 
   6  -2  13       70.37       60.70      5.02 o 
   7  -2  13      192.84      179.94      7.25 o 
   8  -2  13        0.29       -0.86      2.07 o 
   9  -2  13        0.75       -0.29      2.25 o 
  10  -2  13       43.99       39.70      4.59 o 
  -9  -1  13        3.31        5.97      5.00 o 
  -8  -1  13      261.79      318.14     14.33 o 
  -7  -1  13        1.15        2.06      4.11 o 
  -6  -1  13       10.57        6.16      2.94 o 
  -5  -1  13       28.28       19.18      3.06 o 
  -4  -1  13      619.44      652.40     12.71 o 
  -3  -1  13      188.45      196.97      9.01 o 
  -2  -1  13      389.25      419.30      8.52 o 
  -1  -1  13      112.79      113.85      5.62 o 
   0  -1  13      180.47      201.62      9.47 o 
   1  -1  13      185.71      187.97      4.62 o 
   2  -1  13      136.99      140.12      4.18 o 
   3  -1  13        4.42        5.25      1.96 o 
   4  -1  13        6.49        3.50      1.70 o 
   5  -1  13        5.20        3.63      1.87 o 
   6  -1  13      817.19      807.48     16.67 o 
   7  -1  13        3.27        0.28      1.84 o 
   8  -1  13       10.56       14.00      2.85 o 
   9  -1  13       82.22       88.97      5.71 o 
  10  -1  13      174.29      166.29      7.30 o 
  11  -1  13      222.52      209.48      8.26 o 
  -9   0  13       41.72       27.08      6.21 o 
  -8   0  13       80.49       77.17      8.22 o 
  -7   0  13       15.24       14.13      2.92 o 
  -6   0  13       54.90       53.53      4.82 o 
  -5   0  13       15.66       17.22      2.93 o 
  -4   0  13      437.83      478.56     10.46 o 
  -3   0  13       70.23       70.13      4.20 o 
  -2   0  13        0.05        0.40      1.74 o 
  -1   0  13        0.83       -1.35      1.91 o 
   0   0  13      633.10      590.45     11.89 o 
   1   0  13      198.10      206.78      4.74 o 
   2   0  13      299.72      269.92      5.67 o 
   3   0  13      169.96      168.34      4.20 o 
   4   0  13      142.48      121.42      4.49 o 
   5   0  13      296.63      296.23      6.28 o 
   6   0  13      292.40      290.89      6.25 o 
   7   0  13      311.45      314.00      8.95 o 
   8   0  13      338.89      335.83     14.87 o 
   9   0  13      110.92      106.08      6.50 o 
  10   0  13       37.37       42.87      4.11 o 
  11   0  13        3.14        1.15      2.64 o 
  -8   1  13       16.39       17.66      5.32 o 
  -7   1  13      172.98      185.14     13.96 o 
  -6   1  13      214.72      258.01     28.44 o 
  -5   1  13       10.26       11.18      2.68 o 
  -4   1  13      460.07      461.02     10.19 o 
  -3   1  13       37.44       39.92      3.37 o 
  -2   1  13     1416.46     1446.37     18.88 o 
  -1   1  13      487.15      479.25     10.95 o 
   0   1  13     1579.09     1432.73     16.30 o 
   1   1  13       96.51      102.65      3.57 o 
   2   1  13       61.13       64.03      3.01 o 
   3   1  13      277.57      274.12      5.24 o 
   4   1  13      336.42      307.53      6.80 o 
   5   1  13       55.85       49.98      3.12 o 
   6   1  13      104.78      101.67      4.19 o 
   7   1  13       75.55       73.18      3.99 o 
   8   1  13       18.94       19.28      5.01 o 
   9   1  13        1.84        3.50      2.05 o 
  10   1  13        1.59       -1.76      2.61 o 
  11   1  13      211.46      212.01      7.48 o 
  12   1  13       76.35       70.76      6.90 o 
  -8   2  13        8.69       17.28      5.35 o 
  -7   2  13      109.26      126.90      7.75 o 
  -6   2  13      862.90      900.39     18.69 o 
  -5   2  13       11.47       13.18      2.78 o 
  -4   2  13      510.61      565.94     11.66 o 
  -3   2  13        8.55        9.43      2.27 o 
  -2   2  13        7.23       10.52      2.03 o 
  -1   2  13      158.33      142.20      4.77 o 
   0   2  13     1271.57     1177.15     13.92 o 
   1   2  13        6.47        6.51      1.40 o 
   2   2  13      214.25      208.16      5.40 o 
   3   2  13        0.01       -0.28      1.16 o 
   4   2  13       13.51       17.30      2.07 o 
   5   2  13       61.61       59.46      3.20 o 
   6   2  13      100.84       95.86      4.63 o 
   7   2  13      629.41      644.80     12.33 o 
   8   2  13      247.60      235.92      7.80 o 
   9   2  13      293.98      283.85      8.74 o 
  10   2  13      492.00      498.40     10.77 o 
  11   2  13        0.87       -0.41      2.07 o
[truncated: 112,652 more chars]
